# Supplementary material for: Whole-Transcriptome Sequencing-Based Analysis of DAZL and Its Interacting Genes during Germ Cells Specification and Zygotic Genome Activation in Chickens
Source: Int J Mol Sci. 2020 Oct 31;21(21):8170. doi: 10.3390/ijms21218170 (PMC7672628; doi:10.3390/ijms21218170)
Supplement: Supplementary file 1 [file ijms-21-08170-s001.zip]

Archive with 4 entries (4 files):
- Python Script and raw files_Final.zip
- Supplemental Tables_Final.xlsx
- Figure S1_Final.pdf
- Figures S2-S4_Final.pdf
