# Supplementary material for: Whole-Transcriptome Sequencing-Based Analysis of DAZL and Its Interacting Genes during Germ Cells Specification and Zygotic Genome Activation in Chickens
Source: Int J Mol Sci. 2020 Oct 31;21(21):8170. doi: 10.3390/ijms21218170 (PMC7672628; doi:10.3390/ijms21218170)
Supplement: Supplementary file 1 [file ijms-21-08170-s001.zip › Supplemental Tables_Final.xlsx]

## Sheet: Table S1
Table S1. Predicted DAZL interacting genes in the chicken using the STRING database and motifs analysis
STRING score	Gene symbol	Gene name	Chromosome number	NCBI gene ID	NCBI transcript ID	DAZL protein binding motifs in the 3'UTR of mRNAs
						UGUUU	UGUUA	UGUU	GUUU	GUUA	GUUG	GUUC	UUUCUUU	UUUGUUU
	DAZL	deleted in azoospermia like	2	374054	NM_204218	4	2	11	9	5	6	9	0	2
0.928	DND1	DND microRNA-mediated repression inhibitor 1	13	425270	XM_015293536	3	0	12	7	0	11	9	0	1
0.9	STRA8	stimulated by retinoic acid 8	1	417938	XM_015289566	3	1	9	8	4	2	6	0	0
0.896	DDX4	DEAD-box helicase 4	Z	395447	NM_204708	6	4	14	8	6	6	0	0	0
0.871	NANOS3	nanos C2HC-type zinc finger 3	30	112530983	XM_025145794	4	2	39	6	3	36	0	0	0
0.833	SYCP3	synaptonemal complex protein 3	1	418097	XM_004937837	3	1	8	7	7	3	5	2	0
0.789	PUM2	pumilio RNA binding family member 2	3	421961	NM_001039292	0	0	2	0	0	0	2	0	0
0.775	PRDM14	PR/SET domain 14	2	100858709	XM_025147991	8	1	16	15	5	8	6	1	2
0.766	DZIP1	DAZ interacting zinc finger protein 1	1	418789	XM_015274761	7	1	14	12	4	3	4	0	1
0.76	TDRD7	tudor domain containing 7	Z	430492	NM_001305104	1	0	4	4	1	2	2	0	1
0.745	PUM1	pumilio RNA binding family member 1	23	419554	NM_001012840	2	0	5	5	2	5	2	1	0
0.718	POUV (Pou5f3)	POU domain class 5 transcription factor 3	17	427781	NM_001309372	NA	NA	NA	NA	NA	NA	NA	NA	NA
0.717	NANOG	Nanog homeobox	1	100272166	NM_001146142	NA	NA	NA	NA	NA	NA	NA	NA	NA
0.712	NANOS1	nanos C2HC-type zinc finger 1	6	100857342	XM_025151916	1	0	1	1	0	0	2	0	0
0.697	PRDM1	PR/SET domain 1	3	445340	XM_004940353	20	2	25	31	6	8	5	2	6
0.681	DDX25	DEAD-box helicase 25	19	427073	XM_015302207	7	1	14	16	2	4	6	0	1
0.67	PIWIL1	piwi like RNA-mediated gene silencing 1	15	416804	XM_015275259	4	2	8	9	4	6	4	0	1
0.667	YTHDC2	YTH domain containing 2	Z	415602	XM_004949271	5	0	7	11	1	7	3	1	1
0.662	SDAD1	SDA1 domain containing 1	4	422642	XM_420597	2	0	3	2	1	1	1	0	0
0.662	PABPC1L	poly(A) binding protein cytoplasmic 1 like	20	419189	XM_015296733	0	0	1	2	0	3	2	0	0
0.651	ZP3	zona pellucida sperm-binding protein 3	10	378906	NM_204389	NA	NA	NA	NA	NA	NA	NA	NA	NA
0.636	ZBTB16 (ZBTB32)	zinc finger and BTB domain containing 16	24	419759	NM_001321488	NA	NA	NA	NA	NA	NA	NA	NA	NA
0.629	ELAVL2	ELAV like RNA binding protein 2	Z	770158	XM_004949537	17	4	35	29	16	22	5	2	3
0.627	PIWIL2 (LOC107049165)	piwi like RNA-mediated gene silencing 2	22	107049165	XM_025142807	0	0	0	1	0	1	1	0	0
0.626	NOBOX	NOBOX oogenesis homeobox	1	419032	XM_015292279	28	13	69	50	28	30	23	8	6
0.622	SYCP1	synaptonemal complex protein 1	26	772081	XM_025143817	1	0	1	2	0	0	1	0	1
0.585	BMP15	bone morphogenetic protein 15	4	428697	NM_001006589	3	0	5	7	0	4	0	0	1
0.575	CAPZA3	capping actin protein of muscle Z-line alpha subunit 3	1	427929	NM_001278118	NA	NA	NA	NA	NA	NA	NA	NA	NA
0.57	GDF9	growth differentiation factor 9	13	404533	NM_206988	5	1	6	7	2	0	0	0	0
0.569	SNRPC	small nuclear ribonucleoprotein polypeptide C	26	419901	NM_001293166	2	0	3	6	0	1	0	0	1
0.568	LIN28A	lin-28 homolog A	23	428206	NM_001031774	2	0	3	6	0	1	1	0	2
0.562	SMC1B	structural maintenance of chromosomes 1B	1	418243	XM_416467	21	6	56	47	14	33	18	2	3
0.559	SOX2	SRY-box 2	9	396105	NM_205188	0	0	0	0	0	0	0	2	0
0.559	KIT	KIT proto-oncogene receptor tyrosine kinase	4	378783	NM_204361	7	4	26	19	9	20	5	2	1
0.549	GPR125 (ADGRA3L)	G protein-coupled receptor 125	4	422817	XM_420763	6	2	12	9	5	8	5	1	0
0.545	SYCP2	synaptonemal complex protein 2	20	419219	XM_015296671	0	0	1	1	1	2	1	1	0
0.544	ZP2	zona pellucida glycoprotein 2	14	427006	NM_001039098	0	1	1	0	1	0	0	0	0
0.538	GRTP1	growth hormone regulated TBC protein 1	1	418742	XM_416941	3	0	4	3	1	1	0	0	0
0.537	GFRA1 (GDNFRA)	GDNF family receptor alpha 1	6	395994	NM_205102	4	1	8	9	2	2	3	0	0
0.531	HHIPL1	HHIP like 1	5	423448	XM_421358	4	0	5	8	1	3	1	1	0
0.528	UNK	Unkempt family zinc finger	18	417371	XM_015295331	17	2	29	34	8	26	11	3	8
0.526	SALL4	spalt like transcription factor 4	20	769286	NM_001080872	8	2	19	22	5	14	2	2	1
0.524	GATA4	GATA binding protein 4	3	396392	NM_001293106	14	1	27	27	7	18	10	1	3
0.523	GRIP2	glutamate receptor interacting protein 2	12	416043	XM_025154652	9	3	25	11	3	10	9	1	0
0.521	EEF1E1	eukaryotic translation elongation factor 1 epsilon 1	2	420865	XM_418953	2	2	6	6	5	0	3	0	0
0.519	TEKT1	tektin 1	19	417686	XM_004946828	0	0	0	1	0	0	0	0	0
0.516	TRIM36	tripartite motif containing 36	Z	426811	XM_015280829	13	5	31	27	13	8	16	1	7
0.516	ZAR1L	zygote arrest 1-like	1	771155	NM_001171543	1	2	3	2	2	0	1	0	0
0.511	MOV10L1	Mov10 RISC complex RNA helicase like 1	1	417738	XM_015273353	9	6	26	17	8	10	7	2	2
0.507	MLIP (C6orf142; C3H6orf142)	muscular LMNA interacting protein	3	421889	XM_015284903	0	1	2	1	1	1	1	0	0
0.506	TERT	telomerase reverse transcriptase	2	420972	NM_001031007	6	1	9	8	2	1	3	1	0
0.505	CPEB1	cytoplasmic polyadenylation element binding protein 1	10	415326	NM_001293219	5	1	12	20	1	9	5	1	3
0.503	ACRC (GCNA)	acidic repeat containing	4	422202	XM_025150071	2	2	7	10	3	5	2	0	0
0.502	STK31 (TDRD8)	serine/threonine kinase 31	2	420621	XM_025147425	13	9	39	23	13	14	12	2	3
0.502	FAM110C	family with sequence similarity 110 member C	3	100859913	XM_015284930	18	10	42	33	17	20	5	2	3
0.501	BMP4	bone morphogenetic protein 4	5	396165	NM_205237	1	0	1	1	0	0	1	0	0
0.499	SPAG6	sperm associated antigen 6	2	420505	XM_025147182	33	15	71	54	24	32	27	2	5
0.495	SRSF1	serine and arginine rich splicing factor 1	19	772264	NM_001113741	6	2	16	16	10	9	2	2	1
0.493	TFAP2C	transcription factor AP-2 gamma	20	419327	XM_417497	1	2	9	5	3	3	8	0	0
0.491	CYP26B1	cytochrome P450 family 26 subfamily B member 1	4	428809	XM_015286068	5	1	12	10	1	8	1	0	1
0.491	GDF3	growth differentiation factor 3	28	396132	NM_205211	NA	NA	NA	NA	NA	NA	NA	NA	NA
0.489	SNRPB (SNRPL)	small nuclear ribonucleoprotein polypeptides B and B1	20	395298	NM_204599	1	0	1	3	0	1	0	0	0
0.487	BMP8B (BMP8A)	bone morphogenetic protein 8b	23	771058	XM_003642583	1	1	2	3	1	0	2	0	0
0.484	TET1	tet methylcytosine dioxygenase 1	6	423690	XM_025151680	30	18	80	65	44	36	38	4	9
0.483	RBPMS2 (RBPMS)	RNA binding protein, mRNA processing factor 2	10	395678	NM_204869	6	1	10	13	5	2	3	2	2
0.483	MAEL	maelstrom spermatogenic transposon silencer	1	418446	XM_004938325	2	3	8	6	3	3	2	0	0
0.482	SNRNP35	small nuclear ribonucleoprotein U11/U12 subunit 35	15	416823	NM_001277175	0	2	4	0	2	2	3	0	0
0.48	TDRD9	tudor domain containing 9	5	423488	XM_025151084	4	0	10	8	2	4	6	1	2
0.479	CDYL	chromodomain Y-like	2	420877	XM_418964	5	1	11	16	6	4	4	2	0
0.478	BRIX1	BRX1, biogenesis of ribosomes	Z	427433	NM_001031449	1	0	1	2	1	1	1	1	0
0.476	SOX10	SRY-box 10	1	395573	NM_204792	4	0	10	7	0	7	5	0	0
0.476	TEX14	testis expressed 14, intercellular bridge forming factor	19	417625	XM_015296110	13	3	21	18	5	5	2	0	1
0.471	TBX6	T-box 6	15	395792	NM_001030367	0	0	3	2	0	1	2	0	0
0.471	CCDC71L	coiled-coil domain containing 71-like	1	101750427	XM_015275786	16	3	43	40	13	30	28	2	5
0.47	DDX43	DEAD-box helicase 43	3	428637	XM_426195	2	3	6	3	4	2	1	1	0
0.469	GPR149	G protein-coupled receptor 149	9	395382	NM_204662	3	2	14	9	11	8	8	1	1
0.465	PRPF39	pre-mRNA processing factor 39	5	100858094	XM_003641432	3	1	13	7	1	8	5	0	1
0.465	DMRT1	doublesex and mab-3 related transcription factor 1	Z	769693	NM_001101831	1	1	2	1	1	0	0	0	0
0.465	PRPF19	pre-mRNA processing factor 19	5	430767	NM_001039331	1	0	3	9	2	5	0	1	0
0.463	MAPKAPK2	mitogen-activated protein kinase-activated protein kinase 2	26	419847	XM_015299062	7	1	10	15	3	1	4	0	4
0.456	PRPF8	pre-mRNA processing factor 8	19	417559	XM_415805	0	0	1	0	0	3	0	0	0
0.456	CCNA1	cyclin A1	1	418901	XM_004938747	0	0	0	2	0	0	0	0	0
0.455	SRSF2	serine and arginine rich splicing factor 2	18	396195	NM_001001305	8	7	20	14	14	12	2	1	0
0.455	EIF3E	eukaryotic translation initiation factor 3 subunit E	2	420272	NM_001006349	1	0	1	2	0	0	0	0	0
0.451	EIF4A2	eukaryotic translation initiation factor 4A1 / 4A2	9	395232	NM_204549	0	1	6	3	3	3	3	1	1
0.45	BTG4	BTG anti-proliferation factor 4	24	419781	NM_001278123	1	1	4	2	1	0	2	0	0
0.447	SRRM3	serine/arginine repetitive matrix 3	19	417516	XM_015296012	0	0	0	0	0	1	0	0	0
0.445	DDX49	DEAD-box helicase 49	28	420116	NM_001030938	6	1	15	10	4	8	8	2	1
0.443	EFTUD2	elongation factor Tu GTP binding domain containing 2	27	428281	NM_001031501	3	1	4	4	1	2	1	0	0
0.442	SF3B1	splicing factor 3b subunit 1	7	424056	XM_421912	5	1	10	6	2	2	4	0	0
0.441	SNRPD3	small nuclear ribonucleoprotein D3 polypeptide	15	416947	NM_001007838	4	5	15	7	7	9	3	0	0
0.44	SNRPG	small nuclear ribonucleoprotein polypeptide G	22	771344	NM_001302092	2	1	4	2	1	2	0	0	1
0.44	HSD17B1	hydroxysteroid 17-beta dehydrogenase 1	27	395641	NM_204837	NA	NA	NA	NA	NA	NA	NA	NA	NA
0.44	SNRPB2	small nuclear ribonucleoprotein polypeptide B2	3	421261	XM_419331	1	0	3	1	0	2	1	0	0
0.44	RNPC3	RNA binding region (RNP1, RRM) containing 3	8	424458	XM_025153040	6	3	17	13	4	10	7	1	1
0.439	EIF4G1	eukaryotic translation initiation factor 4 gamma 1	9	424953	XM_015291529	0	0	0	3	0	1	1	0	0
0.438	CWC27	CWC27 spliceosome associated protein homolog	Z	427159	XM_424748	1	0	1	3	0	1	1	0	1
0.437	SPDYA (SPDY1)	speedy/RINGO cell cycle regulator family member A	3	101748777	XM_004940192	0	2	3	1	6	1	0	0	0
0.435	TEX11	testis expressed 11	4	422215	XM_025149940	3	1	5	4	3	2	0	0	0
0.435	ZC3H13	zinc finger CCCH-type containing 13	1	418850	XM_025146798	2	0	3	5	0	4	1	0	0
0.434	TDRKH	tudor and KH domain containing	25	425667	XM_015280019	3	0	7	6	0	9	3	0	0
0.433	SYF2	SYF2 pre-mRNA splicing factor	23	419593	NM_001257294	2	0	4	2	0	2	1	0	0
0.43	CRNKL1	crooked neck pre-mRNA splicing factor 1	3	421243	XM_419315	3	3	14	7	5	7	5	2	1
0.43	PLRG1	pleiotropic regulator 1	4	422401	XM_420368	17	3	34	27	12	17	11	3	1
0.427	SRSF5	serine and arginine rich splicing factor 5	5	423258	NM_001031197	3	0	3	7	1	1	0	0	1
0.427	SRSF4	serine and arginine rich splicing factor 4	23	419600	XM_015297750	5	1	7	7	1	3	4	0	1
0.427	SRSF6	serine and arginine rich splicing factor 6	20	419116	NM_001030843	2	4	6	10	4	4	2	0	0
0.427	SF3A2	splicing factor 3a subunit 2	28	420077	NM_001004397	1	0	1	2	0	0	0	0	0
0.427	DAZAP1	DAZ associated protein 1	28	427266	NM_001031428	3	2	5	9	5	1	2	1	1
0.425	SNRPD1	small nuclear ribonucleoprotein D1 polypeptide	2	776411	NM_001277998	3	3	12	4	4	4	4	1	0
0.425	LSM10	LSM10, U7 small nuclear RNA associated	23	419621	XM_004947764	1	0	1	2	0	0	0	0	0
0.423	RPS20	ribosomal protein S20	2	430990	XM_428540	NA	NA	NA	NA	NA	NA	NA	NA	NA
0.423	TNPO1	transportin 1	Z	427218	XM_424806	24	15	55	46	33	20	16	6	6
0.421	GTSF1	gametocyte specific factor 1	27	771059	XM_001234363	5	1	10	8	3	2	6	0	0
0.42	RBM22	RNA binding motif protein 22	13	416270	NM_001006151	0	3	4	0	5	2	0	0	0
0.42	ACTL9	actin like 9	28	428337	XM_425897	0	0	0	2	0	0	0	0	0
0.42	ISY1	ISY1 splicing factor homolog	12	415968	XM_414311	3	0	7	8	3	3	3	0	1
0.419	CDC5L	cell division cycle 5 like	3	422052	XM_420058	3	0	3	3	0	0	0	0	0
0.418	LOC769176 (ACRL)	acrosin-like	1	769176	XM_015285316	0	0	0	1	0	1	0	1	0
0.418	ACR	acrosin	1	426864	XM_003640318	0	0	0	1	0	1	0	1	0
0.416	SNW1	SNW domain containing 1	5	423381	XM_421294	2	1	5	8	1	1	5	1	0
0.416	TDRD5	tudor domain containing 5	8	424421	XM_025153194	2	1	4	2	1	2	0	0	0
0.416	RNF17	ring finger protein 17	1	418961	XM_015279441	3	3	14	8	3	6	8	0	1
0.414	TEKT3	tektin 3	18	417326	XM_015295251	1	1	3	1	1	0	1	0	0
0.413	NR6A1	nuclear receptor subfamily 6 group A member 1	17	772325	XM_015279582	25	9	57	46	19	31	19	2	6
0.413	MOS	v-mos Moloney murine sarcoma viral oncogene homolog	2	428537	NM_001031516	NA	NA	NA	NA	NA	NA	NA	NA	NA
0.412	SUPT20H	SPT20 homolog, SAGA complex component	1	418896	NM_001006275	3	0	5	4	0	1	2	0	1
0.411	NAA38	N(alpha)-acetyltransferase 38, NatC auxiliary subunit	19	426258	XM_025142148	3	2	7	7	3	12	3	0	0
0.41	FUT4 (CFT1)	fucosyltransferase 4	1	428092	NM_001031487	NA	NA	NA	NA	NA	NA	NA	NA	NA
0.409	SF3B3	splicing factor 3b subunit 3	11	415680	XM_001232347	4	0	6	8	0	3	4	0	1
0.408	HOXB4	homeobox B4	27	396230	NM_205293	0	0	1	0	0	2	1	0	0
0.408	RAN	RAN, member RAS oncogene family	15	396193	NM_205258	4	1	5	6	1	1	1	0	1
0.408	WDR31	WD repeat domain 31	17	417271	XM_004945764	1	0	2	3	1	2	3	0	0
0.408	GNB2L1 (RACK1)	Guanine nucleotide-binding protein beta subunit2-like 1	16	417044	NM_001004378	0	0	1	0	0	1	0	0	0
0.407	EIF4E1B	eukaryotic translation initiation factor 4E family member 1B	13	107054521	XM_015293879	NA	NA	NA	NA	NA	NA	NA	NA	NA
0.406	SRSF7L (SRSF7)	serine and arginine rich splicing factor 7-like	3	426265	NM_001031368	2	1	5	3	3	2	1	0	1
0.406	SRSF3	serine and arginine rich splicing factor 3	26	419815	NM_001195554	6	1	12	8	5	6	4	1	1
0.402	RBM44	RNA binding motif protein 44	7	107049003	XM_025152392	10	3	21	15	8	9	11	2	3
0.401	RPS6	ribosomal protein S6	Z	396148	NM_205225	0	0	0	0	1	0	0	0	0
0.4	DZIP1L	DAZ interacting zinc finger protein 1 like	9	424872	XM_015277142	3	2	5	4	3	4	1	1	0
						*NA: DAZL motifs are not identified due to poorly known 3'UTR

## Sheet: Table S2
Table S2. Mapped read counts of DAZL and its interacting genes in the chicken oocyte, zygote, and intrauterine embryos
Gene symbol	Oocyte_S1	Oocyte_S2	Oocyte_S3	Zygote_S4	Zygote_S5	Zygote_S6	EGK.I_S1	EGK.I_S2	EGK.I_S4	EGK.III_S3	EGK.III_S4	EGK.III_S5	EGK.VI_S1	EGK.VI_S5	EGK.VI_S6	EGK.VIII_S2	EGK.VIII_S3	EGK.VIII_S4	EGK.X_S5	EGK.X_S6	EGK.X_S7
DAZL	4303	992	1736	6122	5011	5228	5569	6006	5143	5384	5568	4860	5326	7125	4794	3070	2757	4583	927	851	1687
DND1	6	2	0	1	8	1	4	0	4	4	0	1	174	464	331	2024	1971	1184	775	694	944
STRA8	42	20	8	55	38	63	32	40	38	62	60	37	58	69	41	57	22	20	11	26	15
DDX4	118	37	49	182	165	164	173	187	176	202	194	145	218	533	499	3385	2279	1450	3033	3368	1978
NANOS3	0	0	1	0	0	0	0	0	0	0	0	0	0	0	0	76	65	57	19	33	98
SYCP3	201	320	328	109	91	118	97	115	83	91	123	91	136	131	126	160	119	124	159	166	228
PUM2	11738	9915	13760	14082	12215	12847	11016	11223	11543	12077	10641	8560	9763	11537	8680	15764	9506	18588	15741	18167	18382
PRDM14	25	40	36	7	2	1	1	0	2	12	6	1	899	2693	2083	10807	6656	6243	21721	25266	11278
DZIP1	3035	1012	1382	4408	3978	5231	5028	4110	4180	4355	4266	3383	4314	5044	3006	2437	1705	3819	1179	1249	1946
TDRD7	1765	687	1023	2642	1982	2651	2694	2405	2245	2562	2316	1900	2071	2396	1932	3590	2473	3004	2583	2929	2954
PUM1	26305	13072	16335	35996	37545	34456	38094	36746	34604	38503	33055	30560	33397	36527	26394	31515	18471	34969	25733	28603	28540
Pou5f3	1	0	0	0	0	1	0	0	0	1	0	0	241	652	569	19827	10226	9944	28040	40698	39424
NANOG	1222	252	489	1636	1512	1717	1930	1857	1530	1756	1792	1512	5591	11634	8625	41718	30002	23088	45079	48460	38599
NANOS1	778	196	270	1146	1806	869	828	783	1400	1542	794	823	1160	1336	643	570	604	1779	57	50	170
PRDM1	14	4	4	16	0	0	5	12	2	16	5	2	278	648	700	4508	2847	4974	3458	3865	4634
DDX25	230	243	204	352	280	247	314	400	319	482	393	349	476	494	282	378	297	458	539	627	377
PIWIL1	1265	426	610	2010	1397	1960	1523	1960	1556	1749	1987	1390	1501	1928	1275	871	609	1377	1722	2377	557
YTHDC2	10520	4817	5632	17234	12997	15045	15304	14309	13148	13819	13666	11152	11006	12929	8748	6460	4943	12451	4542	5073	4446
SDAD1	7006	2910	3678	9534	8412	9181	9246	9275	8771	9650	9629	7766	9536	11231	7834	14903	10448	13378	16948	17002	12721
PABPC1L	625	862	773	523	450	462	393	435	432	512	466	328	406	473	386	331	151	346	189	230	247
ZP3	685858	1508444	1142594	10422	12683	9588	9908	8743	11262	10639	10245	9002	8937	9279	6188	2572	1921	7749	458	408	910
ZBTB32	2547	3109	3491	738	674	756	584	521	710	788	723	579	774	715	656	235	190	693	83	71	110
ELAVL2	4788	1596	2919	4289	4137	4947	3857	4597	4339	4571	4352	3459	4737	6458	4543	5326	4833	5325	2035	1829	1980
LOC107049165	6205	1925	3109	6346	6127	3255	6001	5106	5656	5551	5140	4724	5018	4066	3114	1483	1078	3054	337	319	855
NOBOX	2005	466	812	3448	3132	3573	3312	3517	3263	3584	3433	3030	3834	4541	2770	1183	1101	3086	251	259	503
SYCP1	7	2	7	8	1	5	1	4	10	5	5	4	6	6	7	11	5	16	7	8	2
BMP15	232	70	136	159	225	116	208	197	210	254	213	118	207	264	127	65	66	83	18	16	46
CAPZA3	0	0	0	0	0	0	0	0	0	0	0	0	0	0	0	0	0	0	0	0	0
GDF9	42	10	34	47	54	21	58	94	55	59	63	48	50	52	57	84	57	74	67	68	76
SNRPC	4469	2925	4005	4846	4548	5233	5065	6388	4735	5897	6111	5438	6869	8418	5983	8432	6713	6485	8508	9375	6264
LIN28A	1	0	1	2	1	0	0	0	0	1	0	0	74	109	101	5254	2877	2238	10618	12737	10085
SMC1B	146	66	36	209	177	291	189	248	204	237	216	177	190	276	160	52	51	153	20	27	26
SOX2	1	0	0	1	2	1	1	8	4	18	9	6	405	921	853	845	721	376	101	139	405
KIT	45	4	13	48	1	21	13	29	5	31	9	14	50	202	138	986	666	686	2640	3232	2228
ADGRA3L	3439	3908	4443	1560	1477	1425	1290	1295	1189	1394	1249	885	1140	1504	1167	3861	1917	4308	4545	5677	4940
SYCP2	224	156	204	155	153	230	142	172	108	121	129	97	101	207	174	135	83	146	53	45	75
ZP2	6109	2150	3505	7149	6383	6633	6657	6779	6836	7359	7601	5917	6140	6748	4619	2294	2060	4613	634	726	810
GRTP1	3898	3109	3953	3863	2982	3452	3799	3876	3475	3529	3882	2904	4222	4617	3112	1774	1449	3072	1312	1315	1082
GFRA1	89	44	45	159	130	113	128	172	130	150	124	96	154	177	118	310	230	305	285	305	217
HHIPL1	1886	8621	11320	280	187	175	149	303	173	200	190	209	174	166	164	66	42	94	77	146	117
UNK	3135	1627	2057	3570	3730	3515	4576	3481	3821	3992	3279	2972	3337	3568	2806	3826	2078	4052	3525	4298	3719
SALL4	10239	2606	3224	14261	12377	14831	13579	15653	12152	11599	12802	9764	16306	24456	21440	136413	77371	84812	115455	121433	133701
GATA4	25992	20538	29197	35040	33570	52218	37052	36995	34099	33434	28828	26432	34628	34335	26234	8939	7281	31020	5889	6414	6838
GRIP2	10814	2847	3213	18070	18258	15640	17793	16238	16372	18298	14984	13359	12902	13726	10989	4577	3746	12395	1154	1054	2366
EEF1E1	9874	5668	7368	15617	12017	11706	13414	14424	13668	14250	15286	11960	14896	14233	10219	12548	9626	14770	13747	14812	9322
TEKT1	1186	344	600	2108	1794	1935	2289	1718	2080	2091	2229	1787	2262	2907	1789	821	774	1462	225	240	368
TRIM36	13417	11059	12277	18058	14098	16264	14285	14525	14168	14854	13416	11369	11642	14219	10053	4917	4315	11449	1696	1902	2634
ZAR1L	560	125	270	859	1163	772	1091	803	985	1176	872	671	840	1352	803	703	710	1671	651	710	616
MOV10L1	1845	1485	2047	1446	694	958	1167	1170	988	821	839	834	1013	978	1098	878	732	1222	435	406	723
MLIP	462	109	184	625	511	938	711	823	677	678	816	702	1180	1261	738	281	353	667	49	60	80
TERT	1471	417	516	2380	1604	2065	2120	2046	2143	1841	1919	1568	1716	1871	1433	2306	1433	2574	1994	2305	2674
CPEB1	2979	938	1226	3959	3621	3623	4537	4754	3574	4132	4005	3273	4044	4830	3820	3316	2769	3549	720	694	1661
GCNA	4646	1404	2098	7379	6039	5073	5826	5796	5516	6682	6318	5119	5606	6386	4347	5685	3305	5658	3398	3753	4793
STK31	722	239	286	1304	903	958	1166	1064	914	1088	1168	792	868	1212	794	674	467	852	225	166	345
FAM110C	15513	12202	14873	16567	11633	14080	14495	13593	13262	14083	12718	10472	11141	10745	7940	2773	2048	10001	1621	1518	1229
BMP4	1295	1855	1971	1149	1709	1874	2084	1597	1765	2102	1463	1554	2334	2196	1375	1821	1223	2244	2493	3109	3021
SPAG6	249	52	66	327	279	239	254	303	328	339	287	244	273	267	192	329	255	440	749	704	405
SRSF1	28023	15872	20029	42585	37710	39360	37909	45589	37644	40774	39631	29943	39835	44526	35057	47718	28621	50256	46033	50346	57945
TFAP2C	1890	482	616	2710	2740	3428	2377	2796	2420	2553	2300	1683	3406	5624	4275	24889	13837	22225	30071	39529	34493
CYP26B1	139	74	119	179	164	108	168	131	174	212	129	94	612	1065	863	3783	2303	3202	2649	2940	3684
GDF3	1997	896	789	3077	2686	2301	4039	2589	2692	3018	2870	1891	2239	2665	1970	3232	2279	2809	2807	3326	2836
SNRPL	3052	1668	2016	3164	4554	3746	4649	4623	4690	4798	5592	4936	6422	7001	4273	11053	7505	6579	13524	15500	9964
BMP8A	0	0	1	0	0	0	1	0	0	0	0	2	4	4	20	221	167	106	530	701	430
TET1	12056	16149	21506	14736	13401	16212	12289	12944	12030	11521	10024	8699	9144	11598	9706	31957	17724	33107	31649	33579	41299
RBPMS2	1835	644	900	2488	2599	1733	2104	2179	2176	2586	2049	1706	1979	2412	1564	956	661	1095	222	275	553
MAEL	1017	279	382	1571	1108	1032	1293	1207	1202	1264	1342	1001	1227	1446	1033	4035	2524	3465	1822	1720	3219
SNRNP35	1859	804	985	2690	2531	1571	2443	2953	2659	2933	2942	2253	3175	4039	2660	2315	2086	1459	1111	1076	1705
TDRD9	338	130	206	443	736	420	334	507	491	499	476	332	442	542	358	547	398	508	439	515	461
CDYL	4931	5758	6317	3350	3546	4146	3994	3949	3445	3353	3513	2731	4926	7812	5929	20615	16817	17302	12953	12787	14607
BRIX1	3756	2293	2793	4954	4319	5783	5027	6293	4966	5313	5862	4447	6915	8798	6422	17577	15443	12989	19569	19697	15354
SOX10	0	0	0	0	0	0	0	0	0	0	1	0	0	0	1	1	0	1	5	33	7
TEX14	299	303	331	366	319	226	191	358	266	261	246	198	435	567	424	349	306	422	420	467	335
TBX6	6	5	5	8	3	4	7	5	2	16	4	0	11	3	11	522	167	89	7562	10043	1133
CCDC71L	2766	1139	1675	3701	4903	2761	3604	3443	3775	4340	3576	3096	3621	4101	2776	1473	1620	3129	569	555	843
DDX43	39	81	71	103	72	82	58	53	57	87	80	99	78	161	105	100	82	83	59	54	50
GPR149	1556	532	832	2134	2184	4380	1712	3125	2156	2509	2678	2350	1964	3131	1881	1470	989	3442	1539	1848	1019
PRPF39	5691	4831	5717	4729	3979	5002	4224	4480	3928	4515	4261	3420	4583	7001	4698	13688	9313	12678	15238	14765	14198
DMRT1	0	1	2	0	0	0	0	0	0	0	0	0	5	5	3	29	32	11	47	27	32
PRPF19	6721	4706	5893	7254	6755	5688	7179	6280	6168	7098	6428	6086	7664	9152	7041	20332	12836	13818	18220	18243	17271
MAPKAPK2	3053	4423	4032	1639	1189	1632	1302	1540	1296	1335	1207	939	1335	1506	1142	3342	1807	3138	3821	4979	5641
PRPF8	66722	35218	45087	95294	74398	74693	71028	66854	67994	68842	58494	51686	43773	54320	38555	50245	26603	72096	54716	60559	48008
CCNA1	71473	24108	32368	107095	89276	88119	99059	99402	98227	101939	97122	82379	94758	108362	75745	42665	35008	80917	8779	8074	18503
SRSF2	8812	6781	8558	9431	8965	8034	8399	8354	8319	8696	7868	5510	9498	12364	10493	28143	16990	23707	26405	33404	32492
EIF3E	13171	14621	17189	17738	14108	16715	17265	17712	16539	17087	18810	14045	18894	22035	15749	24672	17900	23804	26001	26095	21138
EIF4A2	64856	77548	89346	73270	56535	64742	65333	74687	58069	72768	70488	58765	77036	90597	72803	199064	154371	143141	99204	91541	167478
BTG4	2805	749	989	3951	3812	3774	4473	4127	4070	4318	4530	3417	4589	5049	3191	1396	1249	3260	223	219	473
SRRM3	0	0	0	0	0	2	0	5	4	0	0	1	4	0	0	2	0	2	2	5	5
DDX49	4902	2614	3176	7250	5162	4898	6047	5835	6111	6642	6187	5352	6488	7804	5175	7285	5220	7140	6729	6516	5602
EFTUD2	31084	12611	15902	48438	39524	37136	41460	37246	40018	42654	40633	32418	35530	42292	25722	23722	12716	28925	24173	25182	19413
SF3B1	32189	27067	32317	31369	26592	30367	24899	26167	25108	25654	23666	19846	19291	24742	18639	47263	30931	42571	59514	65438	47375
SNRPD3	6115	5146	6225	7668	6733	5441	7254	8089	7334	7805	8322	6470	9027	10820	7633	15863	13119	8305	16117	15689	12513
SNRPG	2010	1449	1818	2376	2567	2005	2220	2823	2519	3005	3171	2553	4671	5129	3268	6164	7619	3733	4702	4936	3915
HSD17B1	3500	1065	1634	4094	5680	2516	1694	1461	2936	2712	1861	1668	1602	1431	740	419	403	4988	81	48	110
SNRPB2	1670	1216	1610	2100	2098	2815	2171	2749	2418	2492	2760	2252	3795	4603	2902	4252	3746	3779	4237	4470	3161
RNPC3	1197	965	1082	1333	1218	1362	1220	1360	1344	1393	1274	1101	1423	1868	1357	3900	2648	2919	4417	4619	3233
EIF4G1	13018	8125	8254	12410	11852	11046	10924	11665	8869	10242	7728	5955	6848	8097	7700	15586	7752	16200	15250	23927	35093
CWC27	1633	914	1152	2207	1919	2278	2173	2445	1956	2347	2317	1892	2513	2861	2251	4988	4033	3259	5405	5348	4654
SPDYA	251	63	115	293	265	397	218	292	271	277	293	236	286	358	214	208	148	272	82	92	151
TEX11	554	951	960	272	267	333	238	392	301	249	312	251	347	352	273	171	132	302	204	336	168
ZC3H13	14980	8522	10158	18161	17563	23245	17785	19325	15392	18221	16174	12668	13279	16983	12209	16817	9201	20160	19311	18419	18327
TDRKH	1262	411	620	1613	1602	1191	1581	1436	1503	1677	1521	1176	1425	1680	1279	1724	959	1431	703	688	1405
SYF2	2325	1315	1546	2573	2895	2289	2665	2668	2761	2924	2641	1903	3038	3667	2502	2776	2463	3717	3260	3428	2285
CRNKL1	6700	5745	6732	8622	7716	8332	8133	8865	6946	8619	8881	6880	7581	8877	6303	8556	5874	9722	7696	7021	8441
PLRG1	7175	5880	7339	7867	6372	7490	6772	7091	6579	7096	6797	5633	8006	9934	6794	12160	9357	11114	15123	15568	9819
SRSF5	748	1211	1069	207	243	223	224	179	186	232	172	161	253	334	215	470	326	443	1775	2199	919
SRSF4	2418	1585	1937	2495	2385	2075	2510	2769	2406	2795	2745	2139	2568	2919	2048	1769	1258	1822	1247	1394	1393
SRSF6	6488	6447	7874	6298	6348	6972	5472	5363	5728	5330	4728	3384	5084	6547	5066	12040	7554	12206	15152	15435	14190
SF3A2	2505	1213	1672	3414	3594	1955	2868	3448	3105	2708	3065	1934	2907	3878	3036	2184	1665	1873	1277	1670	1971
DAZAP1	8636	3538	4805	13582	11988	13596	12698	14736	12874	13991	12957	11312	14636	16946	12364	19649	11723	17645	20141	23386	18702
SNRPD1	8671	4208	5838	12621	13112	11594	11431	13724	12584	14185	13775	10532	16851	18384	12060	14606	11800	17231	10896	12270	10905
LSM10	686	315	480	939	1171	844	1075	823	1084	1224	1132	912	1375	1124	769	1490	1165	1647	620	615	970
RPS20	24522	21977	27632	25661	24576	22771	26453	31560	27505	30188	34188	28365	38340	45134	29476	47889	45171	46849	43635	41010	29051
TNPO1	15132	30131	34814	6087	5445	6081	6001	5786	5253	6230	5387	4106	5414	6121	5029	20493	14264	14494	21800	21706	18281
GTSF1	1031	774	1189	1813	1361	1038	1568	1459	1387	1355	1703	1123	1470	2346	1484	3917	3207	3196	1845	1646	2828
RBM22	9684	6002	7272	13023	11447	12779	13134	13981	12395	14516	14368	11385	14924	16701	11692	17415	11660	18482	16617	18364	15253
ACTL9	0	0	0	0	0	0	0	0	0	0	0	0	0	0	0	4	0	2	0	0	0
ISY1	4738	2316	3129	6700	5876	5520	6349	8220	5977	7016	7880	5993	8163	10160	7110	10965	8282	7405	15025	16252	9493
CDC5L	17087	8758	11284	24804	18604	24175	22466	24725	22009	21763	24299	19218	22396	25469	18870	22201	15520	22906	16122	16475	20572
ACRL	0	0	1	0	0	0	0	0	0	0	0	0	0	0	0	0	0	0	0	1	0
ACR	2	4	8	4	3	8	0	0	2	0	8	3	13	23	2	24	8	18	19	23	31
SNW1	9087	4781	5885	14017	11629	14150	12367	13503	12477	13807	13492	10821	15558	18398	12901	18634	13850	16366	19098	17883	15327
TDRD5	1497	428	593	2061	1844	2138	1550	1936	2030	2196	2183	1891	2114	2231	1626	800	681	1513	194	145	323
RNF17	472	488	345	621	507	669	415	506	541	597	461	410	500	777	706	995	469	731	320	336	742
TEKT3	0	0	1	0	0	0	0	0	4	0	7	5	10	7	1	3	7	4	5	10	5
NR6A1	6071	2539	3098	5980	7903	6692	7115	5962	6192	7030	5582	4916	4897	5813	5140	13413	7283	11431	21972	26974	18649
MOS	2268	575	776	2769	3077	2986	3207	2881	3087	3619	3272	3312	3639	3871	2771	1259	996	2390	174	144	377
SUPT20H	6480	3182	4094	9329	8767	9642	9101	10059	8935	9656	9698	7364	9520	10358	7538	7606	5376	10157	4453	4175	6490
NAA38	2079	851	1194	2402	3235	2658	2494	1987	2701	2426	2961	2066	2534	3452	2208	1844	1281	2362	832	749	1010
FUT4	676	156	268	710	997	808	838	920	819	890	736	671	758	649	458	196	134	574	138	168	106
SF3B3	45173	20895	24920	64801	51569	48956	57829	56266	51736	54363	50872	44246	46504	51714	37012	41159	25365	51673	42689	46158	38672
HOXB4	45	6	9	52	7	38	47	40	24	77	55	78	144	258	276	289	201	120	89	50	126
RAN	10907	14258	16222	11261	9701	9319	10865	11263	10328	12022	11758	8942	12409	17010	11393	38469	26655	22982	49883	49211	35653
WDR31	108	119	106	68	66	33	79	70	69	46	84	38	63	63	66	117	84	100	64	78	129
RACK1	26825	33242	40047	29580	27777	24468	31876	31064	31035	34991	33290	30211	37661	42535	30549	57046	36699	35482	63406	67290	52827
EIF4E1B	320	80	106	250	335	223	348	422	376	468	477	405	520	550	359	299	315	277	80	101	143
SRSF7	6215	4299	5503	7268	6773	6474	7317	7094	6841	7696	7684	6205	9185	9177	6112	14409	10382	13811	7681	7585	10422
SRSF3	3425	3303	3233	4140	4162	3044	4977	4564	4598	4861	5405	4241	6948	7063	4812	9796	7211	5269	10134	9246	8736
RBM44	94	45	49	74	122	133	75	105	118	162	129	128	140	209	144	341	306	221	84	46	205
RPS6	17631	35862	43005	12892	12679	15569	9559	12373	11715	13376	12910	12040	18701	22513	14949	55329	47237	34573	81512	87548	45661
DZIP1L	2	8	24	12	9	15	18	6	14	6	15	5	0	4	7	29	15	25	19	17	38

## Sheet: Table S3
Table S3. log2 TMM-normalized values of DAZL and its interacting genes in the chicken oocyte, zygote, and intrauterine embryos
Gene symbol	Oocyte_S1	Oocyte_S2	Oocyte_S3	Zygote_S4	Zygote_S5	Zygote_S6	EGK.I_S1	EGK.I_S2	EGK.I_S4	EGK.III_S3	EGK.III_S4	EGK.III_S5	EGK.VI_S1	EGK.VI_S5	EGK.VI_S6	EGK.VIII_S2	EGK.VIII_S3	EGK.VIII_S4	EGK.X_S5	EGK.X_S6	EGK.X_S7
DAZL	5.89881	4.46474	5.00775	6.1969	6.05045	6.07326	6.15061	6.19609	6.10427	6.02909	6.14441	6.25537	6.05913	6.26261	6.16672	5.28033	5.55571	5.61209	3.74418	3.48582	4.5732
DND1	0.113435	0.0600506	0	0.0169519	0.143021	0.01819	0.0708138	0	0.0741348	0.0673273	0	0.0222086	1.65337	2.56921	2.55854	4.69836	5.08372	3.74175	3.50677	3.22043	3.78253
STRA8	0.653157	0.510986	0.193648	0.722528	0.580165	0.847479	0.487972	0.567192	0.585857	0.799497	0.808577	0.654416	0.7784	0.793976	0.683336	0.768075	0.45139	0.273912	0.198046	0.391466	0.266363
DDX4	1.38336	0.836969	0.910631	1.65587	1.65509	1.62333	1.66715	1.70117	1.73123	1.77086	1.77812	1.70016	1.88294	2.73741	3.06585	5.41779	5.28743	4.01421	5.37752	5.37088	4.79384
NANOS3	0	0	0.0256759	0	0	0	0	0	0	0	0	0	0	0	0	0.954068	1.0603	0.674354	0.326718	0.480939	1.21709
SYCP3	1.90316	2.96354	2.78445	1.19429	1.12793	1.32031	1.15056	1.25381	1.06636	1.06133	1.34514	1.27004	1.42066	1.25897	1.51696	1.57208	1.57873	1.19931	1.64473	1.58027	2.02932
PUM2	7.33118	7.72591	7.95467	7.38751	7.32304	7.35759	7.12465	7.0889	7.25894	7.18231	7.06905	7.06383	6.92354	6.95072	7.01416	7.61045	7.3195	7.6097	7.72494	7.77355	7.96284
PRDM14	0.423133	0.887562	0.719344	0.114682	0.0371062	0.01819	0.018032	0	0.0375436	0.193231	0.104536	0.0222086	3.59527	4.88954	4.99005	7.06916	6.80918	6.05017	8.18762	8.24757	7.2617
DZIP1	5.40523	4.49225	4.69019	5.73065	5.72303	6.07407	6.00536	5.65787	5.80999	5.72829	5.76634	5.74093	5.76017	5.77202	5.50523	4.95681	4.88118	5.35488	4.06791	3.99773	4.77116
TDRD7	4.64749	3.96343	4.27571	5.0102	4.74519	5.11421	5.12446	4.90489	4.9352	4.98181	4.90724	4.92953	4.73002	4.72697	4.88503	5.50069	5.40239	5.0181	5.15186	5.17461	5.35518
PUM1	8.49036	8.12306	8.20124	8.73624	8.93691	8.77539	8.90724	8.79265	8.83657	8.84818	8.69698	8.89201	8.68942	8.60541	8.61109	8.60616	8.27347	8.51794	8.43138	8.42599	8.59547
Pou5f3	0.0195361	0	0	0	0	0.01819	0	0	0	0.0171287	0	0	1.98983	2.98811	3.23389	7.93976	7.4242	6.71363	8.5549	8.93353	9.06053
NANOG	4.14242	2.66796	3.28994	4.34601	4.37132	4.51005	4.65959	4.54597	4.40388	4.45764	4.55116	4.61209	6.12816	6.9627	7.00506	9.00988	8.97147	7.92103	9.23842	9.1849	9.03008
NANOS1	3.5369	2.36883	2.548	3.86246	4.61627	3.58809	3.51273	3.3824	4.28209	4.27923	3.45215	3.78316	3.93589	3.92685	3.39252	3.00539	3.47062	4.29262	0.8176	0.677596	1.72163
PRDM1	0.252014	0.117701	0.100071	0.249884	0	0	0.0879872	0.194706	0.0375436	0.252289	0.0876306	0.0440805	2.14671	2.98035	3.50383	5.82269	5.60108	5.72788	5.56244	5.56496	5.99193
DDX25	2.04813	2.62388	2.2213	2.3675	2.21646	2.04753	2.30721	2.54012	2.37995	2.75633	2.56614	2.68123	2.78027	2.64476	2.36934	2.5013	2.57515	2.53306	3.03739	3.09041	2.60794
PIWIL1	4.18953	3.32955	3.57936	4.62977	4.26292	4.69314	4.33308	4.6206	4.42706	4.45214	4.69413	4.49588	4.28611	4.42661	4.31037	3.55364	3.48144	3.94441	4.58704	4.88259	3.09248
YTHDC2	7.17417	6.69163	6.67428	7.67734	7.41202	7.58416	7.59606	7.43707	7.44561	7.37544	7.42763	7.44294	7.09509	7.1138	7.02533	6.33401	6.38437	7.03522	5.94853	5.95006	5.93314
SDAD1	6.5927	5.97363	6.06703	6.82892	6.78897	6.87639	6.87393	6.81608	6.86571	6.86114	6.92601	6.9245	6.88988	6.91225	6.86742	7.52984	7.45501	7.13806	7.83104	7.67839	7.43433
PABPC1L	3.2511	4.27191	3.89534	2.8443	2.77865	2.77861	2.57116	2.64104	2.74304	2.83087	2.77326	2.60603	2.58655	2.5923	2.74499	2.34548	1.81615	2.20699	1.81893	1.9098	2.11736
ZP3	13.191	14.9684	14.3246	6.95632	7.37695	6.93845	6.97287	6.73164	7.22362	7.00075	7.01475	7.13594	6.7971	6.63933	6.53043	5.03215	5.04775	6.3577	2.8332	2.55868	3.73352
ZBTB32	5.15884	6.06759	5.99291	3.28137	3.28985	3.40494	3.06093	2.86261	3.37288	3.3801	3.32989	3.31933	3.39843	3.10507	3.41867	1.96285	2.06096	3.04346	1.07742	0.8885	1.3144
ELAVL2	6.05044	5.12585	5.73917	5.69192	5.77853	5.99477	5.62966	5.8164	5.86291	5.79684	5.79461	5.77239	5.89274	6.12275	6.09024	6.05933	6.35229	5.82446	4.81873	4.51908	4.79524
LOC107049165	6.41947	5.38917	5.8285	6.24805	6.33656	5.40258	6.25694	5.96534	6.23954	6.07249	6.03071	6.21496	5.97452	5.4674	5.55505	4.2698	4.24796	5.04119	2.46151	2.27042	3.65054
NOBOX	4.82452	3.44666	3.96168	5.38383	5.38543	5.53402	5.41467	5.43789	5.45989	5.45303	5.45934	5.58509	5.59332	5.62339	5.38997	3.96257	4.27683	5.05577	2.12352	2.03748	2.96341
SYCP1	0.131503	0.0600506	0.170816	0.130345	0.0186724	0.0887397	0.018032	0.067864	0.178649	0.0836794	0.0876306	0.086854	0.102979	0.0892443	0.142005	0.183538	0.115686	0.223132	0.129134	0.132137	0.0384872
BMP15	2.05761	1.31474	1.78328	1.52572	1.97491	1.30558	1.85442	1.75363	1.91391	2.01208	1.8749	1.50107	1.82888	1.92894	1.52439	0.849328	1.07181	0.901254	0.311248	0.25318	0.697627
CAPZA3	0	0	0	0	0	0	0	0	0	0	0	0	0	0	0	0	0	0	0	0	0
GDF9	0.653157	0.277999	0.687527	0.637392	0.768459	0.340792	0.790339	1.0921	0.786623	0.769487	0.839199	0.802913	0.692941	0.635099	0.881491	1.02573	0.964796	0.826682	0.92314	0.860194	1.01962
SNRPC	5.95252	5.98093	6.18816	5.86486	5.9128	6.07461	6.01578	6.28387	5.98683	6.15847	6.27684	6.41548	6.42131	6.50031	6.48236	6.71416	6.82138	6.10423	6.84309	6.82529	6.42085
LIN28A	0.0195361	0	0.0256759	0.0337069	0.0186724	0	0	0	0	0.0171287	0	0	0.935484	1.11054	1.31757	6.03999	5.61589	4.60859	7.16021	7.26406	7.10151
SMC1B	1.58038	1.26458	0.719344	1.79505	1.72498	2.23028	1.75578	1.99499	1.88331	1.93757	1.88961	1.90527	1.74114	1.97651	1.7503	0.714865	0.888772	1.37822	0.342024	0.404593	0.434531
SOX2	0.0195361	0	0	0.0169519	0.0371062	0.01819	0.018032	0.132679	0.0741348	0.280935	0.154094	0.128396	2.58358	3.43233	3.76602	3.51369	3.70479	2.3018	1.2333	1.41497	2.69485
KIT	0.690199	0.117701	0.302681	0.648313	0.0186724	0.340792	0.218476	0.43209	0.0920883	0.454436	0.154094	0.283544	0.692941	1.6546	1.60369	3.71815	3.59942	3.0306	5.18247	5.31288	4.9597
ADGRA3L	5.58152	6.39317	6.33594	4.28083	4.33918	4.25404	4.1064	4.0525	4.05952	4.14153	4.05688	3.88058	3.91245	4.0871	4.18939	5.60344	5.04484	5.5247	5.94947	6.10986	6.08278
SYCP2	2.01931	2.10942	2.2213	1.50183	1.58164	1.97022	1.47818	1.61873	1.27721	1.28993	1.38719	1.32467	1.16703	1.67877	1.83639	1.41413	1.25456	1.33702	0.773122	0.622486	1.00996
ZP2	6.39724	5.54504	5.99859	6.41781	6.3949	6.41211	6.40475	6.36851	6.50961	6.47398	6.58797	6.5359	6.26145	6.18523	6.11383	4.87246	5.14559	5.62131	3.24501	3.27863	3.5789
GRTP1	5.75871	6.06759	6.16956	5.54407	5.31636	5.48541	5.60825	5.57503	5.54871	5.43124	5.63288	5.52511	5.72965	5.64685	5.55414	4.51596	4.65509	5.04941	4.21336	4.06748	3.96594
GFRA1	1.14625	0.952372	0.854428	1.52572	1.42948	1.28319	1.38399	1.61873	1.44027	1.48105	1.35223	1.31571	1.53558	1.52731	1.4561	2.27002	2.27517	2.06643	2.26674	2.21933	1.97579
HHIPL1	4.73945	7.52518	7.67431	2.1075	1.78074	1.68725	1.52307	2.21673	1.71394	1.76073	1.75689	2.08481	1.65337	1.46753	1.77543	0.85917	0.766652	0.987454	1.02148	1.45967	1.36828
UNK	5.45091	5.15282	5.24551	5.43281	5.63198	5.51093	5.87168	5.42339	5.68285	5.60521	5.39467	5.55779	5.39747	5.28345	5.40816	5.59057	5.15779	5.43829	5.58955	5.71509	5.68016
SALL4	7.13538	5.81713	5.87999	7.40563	7.34193	7.5636	7.42447	7.56587	7.33264	7.12445	7.33397	7.25236	7.65877	8.02846	8.31204	10.7172	10.3364	9.79382	10.5938	10.5087	10.8205
GATA4	8.47314	8.773	9.03693	8.6975	8.77581	9.37406	8.86732	8.80237	8.8154	8.645	8.50009	8.68313	8.74152	8.51636	8.60235	6.79762	6.93756	8.34556	6.31787	6.28356	6.54592
GRIP2	7.21366	5.94256	5.87515	7.74536	7.89993	7.63983	7.81241	7.61853	7.76037	7.77835	7.55972	7.70208	7.32284	7.1995	7.35211	5.84422	5.98984	7.02877	4.03885	3.76944	5.04369
EEF1E1	7.08339	6.92424	7.05857	7.53593	7.29961	7.22427	7.40694	7.44856	7.50125	7.41949	7.58836	7.5433	7.52896	7.25148	7.24797	7.28316	7.33749	7.27991	7.53052	7.48049	6.98887
TEKT1	4.10176	3.05492	3.55752	4.69574	4.60704	4.67534	4.89672	4.43871	4.8288	4.69898	4.85388	4.84406	4.85269	4.99627	4.77798	3.47581	3.79953	4.02537	2.00351	1.95511	2.57886
TRIM36	7.52294	7.88275	7.79085	7.7444	7.52867	7.69599	7.49718	7.45856	7.55281	7.47904	7.40115	7.47059	7.17556	7.25007	7.2245	5.94586	6.19085	6.91515	4.56602	4.57313	5.19404
ZAR1L	3.11015	1.87042	2.548	3.47935	4.01348	3.43233	3.87988	3.41533	3.80577	3.91126	3.5755	3.51212	3.5057	3.9429	3.68547	3.27356	3.68432	4.20702	3.27921	3.24983	3.22144
MOV10L1	4.70895	5.02494	5.23867	4.1772	3.32778	3.71757	3.97064	3.91532	3.80985	3.4337	3.52459	3.80093	3.75401	3.51115	4.10643	3.56421	3.72497	3.78397	2.76953	2.5528	3.42943
MLIP	2.86763	1.72961	2.10568	3.06818	2.93673	3.68947	3.3136	3.44754	3.31099	3.1855	3.48802	3.57169	3.95895	3.84913	3.57353	2.15887	2.78543	2.9951	0.72723	0.781878	1.05759
TERT	4.39608	3.30184	3.35974	4.86445	4.45253	4.76559	4.78993	4.68008	4.87036	4.5228	4.64587	4.66245	4.46994	4.38536	4.47087	4.87973	4.63971	4.80265	4.79041	4.83974	5.21519
CPEB1	5.379	4.38775	4.52448	5.57874	5.59007	5.55364	5.85955	5.864	5.58838	5.65393	5.67699	5.69415	5.6687	5.71065	5.84417	5.38878	5.56184	5.25178	3.41023	3.22043	4.55174
GCNA	6.00767	4.94657	5.27324	6.46297	6.31595	6.03049	6.21481	6.14546	6.20387	6.33639	6.32429	6.32932	6.13197	6.10681	6.02757	6.15207	5.81216	5.91047	5.53773	5.52345	6.03985
STK31	3.43874	2.60384	2.61719	4.03673	3.67392	3.71757	3.96948	3.7878	3.70583	3.80679	3.96614	3.73186	3.5489	3.79599	3.67048	3.21919	3.13717	3.30843	2.00351	1.58027	2.50176
FAM110C	7.73129	8.02407	8.06645	7.62068	7.25306	7.48904	7.51812	7.36345	7.45799	7.40258	7.32453	7.35272	7.11255	6.84897	6.88665	5.13751	5.1374	6.7218	4.50358	4.26303	4.13863
BMP4	4.22152	5.33703	5.18556	3.86597	4.53996	4.63096	4.76612	4.33838	4.60092	4.70626	4.2723	4.65002	4.89636	4.60617	4.41401	4.55206	4.421	4.61229	5.10216	5.25834	5.38675
SPAG6	2.13578	1.07386	1.12772	2.28243	2.21241	2.01166	2.06854	2.21673	2.41246	2.33595	2.19994	2.25857	2.12648	1.94098	1.94003	2.33846	2.39451	2.48537	3.46194	3.23887	2.69485
SRSF1	8.58139	8.40215	8.49446	8.97823	8.94322	8.96695	8.90024	9.10311	8.95779	8.93069	8.95817	8.86265	8.94318	8.89043	9.01968	9.20339	8.90362	9.03996	9.26859	9.23989	9.61528
TFAP2C	4.7424	3.49096	3.5923	5.04574	5.19745	5.47557	4.94935	5.11547	5.04008	4.9769	4.89757	4.76066	5.4263	5.92633	6.00385	8.26661	7.8583	7.8663	8.65553	8.89157	8.86815
CYP26B1	1.53359	1.36322	1.6493	1.63955	1.64911	1.24508	1.6383	1.36589	1.71972	1.82049	1.38719	1.29761	3.0954	3.62372	3.78161	5.57461	5.30216	5.10743	5.18725	5.17987	5.66678
GDF3	4.81895	4.32489	3.92293	5.22375	5.16953	4.91626	5.69487	5.00782	5.18931	5.21122	5.20734	4.92291	4.83846	4.87497	4.91219	5.35266	5.28743	4.92436	5.2686	5.35321	5.29783
SNRPL	5.4131	5.18773	5.21724	5.26291	5.91467	5.6008	5.89413	5.82439	5.97328	5.86554	6.15052	6.27746	6.3254	6.23762	6.00318	7.10139	6.98092	6.12469	7.50705	7.54563	7.08422
BMP8A	0	0	0.0256759	0	0	0	0.018032	0	0	0	0	0.0440805	0.069463	0.0601053	0.373549	1.89749	1.92165	1.07597	3.01608	3.23337	2.76825
TET1	7.36951	8.42704	8.59683	7.45263	7.45592	7.6914	7.28134	7.29331	7.31817	7.11479	6.98354	7.0869	6.82984	6.95826	7.17416	8.6262	8.2141	8.43922	8.72914	8.65676	9.12744
RBPMS2	4.70141	3.87635	4.10105	4.92632	5.12337	4.52284	4.77939	4.7675	4.89166	4.99484	4.73677	4.77953	4.66699	4.73621	4.59161	3.67701	3.58945	3.63775	1.989	2.10336	3.0833
MAEL	3.89387	2.79266	2.97441	4.29045	3.94802	3.81703	4.10956	3.9573	4.07427	4.00868	4.15447	4.04688	4.01174	4.03376	4.02365	5.66575	5.43115	5.21814	4.66518	4.43442	5.47622
SNRNP35	4.71944	4.1768	4.22397	5.03538	5.08623	4.38771	4.9876	5.19207	5.17201	5.17113	5.24213	5.16794	5.32742	5.45801	5.33293	4.88516	5.16318	4.02259	3.98746	3.79708	4.58787
TDRD9	2.48751	1.91175	2.23236	2.64063	3.40432	2.66198	2.37873	2.82878	2.9016	2.79904	2.79945	2.62065	2.68942	2.75797	2.65308	2.95351	2.93467	2.65779	2.78081	2.84289	2.85437
CDYL	6.09226	6.94678	6.83834	5.34324	5.56051	5.7443	5.67902	5.60139	5.53647	5.35918	5.49183	5.43849	5.94825	6.39376	6.46942	7.99577	8.13858	7.50681	7.44517	7.26968	7.6327
BRIX1	5.70618	5.63601	5.67673	5.89612	5.83953	6.21676	6.00508	6.26254	6.0545	6.01023	6.21762	6.12899	6.43083	6.56332	6.58341	7.76674	8.01607	7.0958	8.03765	7.88969	7.7043
SOX10	0	0	0	0	0	0	0	0	0	0	0.0179571	0	0	0	0.0211624	0.0176843	0	0.0150038	0.0934026	0.480939	0.130439
TEX14	2.34381	2.89513	2.79568	2.41303	2.36613	1.95141	1.76649	2.40889	2.17201	2.04168	2.02895	2.02558	2.66998	2.81359	2.86104	2.40716	2.61108	2.43606	2.72644	2.72226	2.46691
TBX6	0.113435	0.145685	0.12404	0.130345	0.0553075	0.071423	0.121733	0.0843426	0.0375436	0.252289	0.0705251	0	0.183514	0.0453121	0.217286	2.89491	1.92165	0.948909	6.67461	6.92374	4.02822
CCDC71L	5.27464	4.65564	4.95778	5.48362	6.01949	5.17121	5.53383	5.40793	5.66572	5.72341	5.51691	5.61553	5.51262	5.47949	5.39302	4.26054	4.80997	5.07514	3.10624	2.93624	3.63178
DDX43	0.615139	1.44432	1.18581	1.14887	0.954518	1.02887	0.790339	0.712084	0.808505	1.02792	1.00143	1.34243	0.972221	1.43952	1.35138	1.15919	1.24442	0.901254	0.839334	0.720217	0.744942
GPR149	4.47338	3.62125	3.99456	4.71275	4.88023	5.82207	4.49392	5.27157	4.87879	4.95262	5.11025	5.2271	4.65644	5.10012	4.84775	4.25776	4.13047	5.20879	4.43207	4.53335	3.88509
PRPF39	6.29624	6.69578	6.69568	5.83021	5.72339	6.01047	5.75826	5.77987	5.72193	5.77938	5.76468	5.75634	5.84587	6.23762	6.13794	7.40784	7.2901	7.06109	7.67831	7.47593	7.59194
DMRT1	0	0.0303377	0.0509028	0	0	0	0	0	0	0	0	0	0.0863185	0.0747483	0.0625782	0.441127	0.617615	0.157037	0.703725	0.404593	0.518616
PRPF19	6.53342	6.65833	6.739	6.4386	6.47567	6.19318	6.51242	6.25959	6.36298	6.42248	6.34889	6.57609	6.57756	6.61964	6.71484	7.9759	7.75044	7.18442	7.93501	7.77955	7.87327
MAPKAPK2	5.41356	6.56976	6.19772	4.34852	4.04342	4.44009	4.11899	4.28858	4.17667	4.08275	4.01054	3.96039	4.12619	4.08891	4.15988	5.39978	4.96224	5.07916	5.70355	5.92352	6.27157
PRPF8	9.83076	9.54964	9.66285	10.1387	9.9221	9.88983	9.80467	9.65461	9.80948	9.68512	9.51889	9.6489	9.07892	9.17672	9.15664	9.27772	8.79837	9.55975	9.51751	9.50595	9.34425
CCNA1	9.92989	9.00372	9.18541	10.307	10.1849	10.1281	10.2841	10.2263	10.3397	10.2509	10.2496	10.3207	10.1917	10.1718	10.1296	9.0422	9.19368	9.72607	6.88794	6.6118	7.97227
SRSF2	6.92051	7.18095	7.27306	6.81339	6.88002	6.68561	6.73656	6.66661	6.79005	6.71232	6.63727	6.43423	6.88417	7.04981	7.28589	8.44334	8.1533	7.95904	8.46847	8.64924	8.78212
EIF3E	7.49639	8.28408	8.27451	7.71873	7.52969	7.73527	7.76915	7.74328	7.77494	7.68003	7.88624	7.77399	7.87031	7.87868	7.86864	8.25402	8.22831	7.96491	8.44629	8.294	8.16363
EIF4A2	9.78988	10.6874	10.6487	9.75991	9.52645	9.6838	9.68424	9.81426	9.58212	9.76504	9.78764	9.83387	9.89326	9.9137	10.0725	11.2622	11.3324	10.5483	10.3751	10.1014	11.1453
BTG4	5.29432	4.08041	4.22951	5.57588	5.66273	5.61132	5.83941	5.66371	5.77221	5.71622	5.85142	5.75509	5.84773	5.77343	5.58955	4.18723	4.44995	5.13259	1.99386	1.85826	2.88637
SRRM3	0	0	0	0	0	0.0361535	0	0.0843426	0.0741348	0	0	0.0222086	0.069463	0	0	0.0351544	0	0.0298531	0.0380897	0.0839925	0.0943587
DDX49	6.08388	5.82147	5.85872	6.43781	6.09264	5.98063	6.26781	6.15499	6.34975	6.32784	6.29444	6.39275	6.33997	6.3923	6.27557	6.50538	6.46211	6.24112	6.50798	6.30603	6.26169
EFTUD2	8.73058	8.07145	8.16261	9.16368	9.01087	8.88322	9.02916	8.8121	9.04585	8.99559	8.99412	8.97699	8.77853	8.81633	8.57398	8.19756	7.73696	8.245	8.34143	8.24279	8.04126
SF3B1	8.78086	9.17044	9.18314	8.53825	8.44049	8.59358	8.29536	8.30412	8.37497	8.26396	8.21631	8.27085	7.90019	8.04517	8.11074	9.18959	9.01538	8.80103	9.63862	9.61759	9.32513
SNRPD3	6.39863	6.78605	6.81736	6.51777	6.47102	6.13003	6.52725	6.62057	6.60999	6.55794	6.71741	6.66347	6.81143	6.85892	6.83025	7.61943	7.78176	6.4565	7.75884	7.56302	7.41069
SNRPG	4.82798	4.99064	5.07232	4.86211	5.10601	4.72464	4.85407	5.12893	5.0962	5.20516	5.34752	5.34357	5.87284	5.7957	5.62324	6.2672	7.0025	5.32283	5.99768	5.91121	5.75284
HSD17B1	5.60636	4.5627	4.92319	5.62611	6.22867	5.04104	4.47935	4.21659	5.31119	5.06137	4.60339	4.74822	4.37539	4.01964	3.57711	2.62472	2.95034	5.73186	1.05902	0.655804	1.3144
SNRPB2	4.57094	4.74639	4.90255	4.69047	4.82427	5.19838	4.823	5.09172	5.03892	4.94313	5.15252	5.16732	5.57888	5.64256	5.45557	5.73988	5.98984	5.34006	5.84992	5.77064	5.45058
RNPC3	4.11431	4.42676	4.35254	4.06655	4.07611	4.19229	4.03071	4.11899	4.22629	4.14055	4.08377	4.1763	4.21317	4.38315	4.39589	5.61764	5.49877	4.97799	5.90893	5.81709	5.48234
EIF4G1	7.47962	7.44017	7.22123	7.20633	7.27979	7.14112	7.11264	7.14422	6.8816	6.94632	6.61163	6.54503	6.41694	6.44485	6.84274	7.59415	7.02728	7.41241	7.67944	8.16928	8.89297
CWC27	4.53999	4.35216	4.43868	4.75945	4.70036	4.90225	4.82428	4.9279	4.74334	4.85954	4.90784	4.92365	4.99951	4.97398	5.09856	5.96621	6.09472	5.13216	6.19576	6.02502	5.99805
SPDYA	2.1447	1.22578	1.61588	2.15805	2.15449	2.59388	1.90375	2.17503	2.19296	2.10713	2.22334	2.22066	2.1785	2.26529	2.05736	1.83403	1.79548	1.94242	1.06825	1.07247	1.60466
TEX11	3.09642	4.40666	4.18889	2.0755	2.16291	2.38547	1.99761	2.51602	2.31264	1.99056	2.29505	2.29094	2.40027	2.24601	2.33172	1.63644	1.67994	2.05559	1.89873	2.33012	1.70975
ZC3H13	7.68109	7.50861	7.51886	7.75257	7.84417	8.20914	7.81177	7.86846	7.67174	7.77229	7.66941	7.62584	7.36414	7.5048	7.50311	7.70327	7.27276	7.72625	8.01857	7.79333	7.95854
TDRKH	4.1863	3.28307	3.60087	4.32659	4.45082	4.01003	4.38437	4.19304	4.37942	4.39432	4.32554	4.26628	4.21509	4.23784	4.31466	4.47655	4.0886	3.99637	3.37904	3.20926	4.32142
SYF2	5.03112	4.85526	4.84603	4.97322	5.27474	4.90897	5.10929	5.04986	5.22483	5.16682	5.09076	4.93173	5.2654	5.32194	5.24685	5.13902	5.39668	5.31679	5.47923	5.39574	4.99499
CRNKL1	6.52895	6.94355	6.92935	6.6852	6.66555	6.73766	6.69057	6.75145	6.53239	6.69962	6.81034	6.75126	6.56202	6.57608	6.55671	6.73503	6.63058	6.68137	6.6997	6.41241	6.84683
PLRG1	6.62673	6.97679	7.05292	6.55434	6.39244	6.58548	6.42917	6.43266	6.45495	6.42208	6.42845	6.46572	6.6399	6.73678	6.66382	7.23814	7.29686	6.87266	7.66744	7.55191	7.06323
SRSF5	3.48515	4.74067	4.33596	1.78519	2.0585	1.93714	1.93255	1.65779	1.7874	1.9149	1.6573	1.80636	2.0426	2.18658	2.06247	2.76482	2.68786	2.49343	4.62898	4.77425	3.74665
SRSF4	5.08601	5.11616	5.16115	4.93024	5.00311	4.7723	5.02542	5.10187	5.03196	5.10358	5.14488	5.09517	5.02978	5.00202	4.96638	4.51207	4.45983	4.32534	4.14411	4.14676	4.30967
SRSF6	6.48307	7.10859	7.1537	6.23724	6.38706	6.4832	6.12562	6.03508	6.25755	6.01477	5.9121	5.74135	5.99307	6.14222	6.24525	7.22393	6.99024	7.00677	7.67019	7.5396	7.59113
SF3A2	5.13553	4.74296	4.95528	5.36987	5.5795	4.6896	5.21224	5.40997	5.38996	5.05931	5.29969	4.95429	5.2035	5.40069	5.51924	4.80404	4.84811	4.36321	4.17648	4.39385	4.78891
DAZAP1	6.89165	6.25147	6.44759	7.33568	7.29614	7.43886	7.32828	7.47925	7.4154	7.39318	7.35123	7.46338	7.5037	7.50167	7.52121	7.92681	7.62023	7.53498	8.07906	8.1364	7.98764
SNRPD1	6.89743	6.49865	6.7256	7.23049	7.42465	7.21049	7.17762	7.37721	7.38273	7.41293	7.43902	7.36091	7.70597	7.61855	7.48549	7.50096	7.62962	7.50092	7.19724	7.21053	7.2135
LSM10	3.37192	2.94376	3.2659	3.59675	4.02276	3.54952	3.86002	3.44754	3.93449	3.96521	3.92391	3.92104	4.16638	3.69535	3.628	4.27624	4.35425	4.18728	3.21623	3.06583	3.81891
RPS20	8.38939	8.87048	8.95761	8.24935	8.32709	8.17952	8.38243	8.57369	8.50614	8.49805	8.74549	8.78471	8.8881	8.90996	8.77004	9.20854	9.56084	8.93888	9.19153	8.94453	8.62101
TNPO1	7.69559	9.3249	9.29033	6.18874	6.16854	6.2883	6.25694	6.143	6.13437	6.23664	6.09741	6.01561	6.08242	6.04657	6.23482	7.98724	7.90196	7.25287	8.19284	8.02925	7.95492
GTSF1	3.91228	4.12502	4.48222	4.48727	4.22724	3.8248	4.37303	4.21472	4.26933	4.10294	4.48088	4.20328	4.25756	4.69771	4.51909	5.62379	5.76952	5.10481	4.68257	4.37397	5.29386
RBM22	7.05557	7.00618	7.03979	7.27542	7.22996	7.34998	7.37669	7.40381	7.36103	7.44602	7.49949	7.47261	7.53166	7.48077	7.44104	7.75344	7.61249	7.60149	7.80271	7.78904	7.69483
ACTL9	0	0	0	0	0	0	0	0	0	0	0	0	0	0	0	0.0694726	0	0.0298531	0	0	0
ISY1	6.03552	5.65012	5.83759	6.32536	6.27698	6.15053	6.33723	6.64351	6.31816	6.40591	6.63945	6.55411	6.66764	6.76893	6.72878	7.08994	7.12198	6.29301	7.6581	7.61362	7.01489
CDC5L	7.87009	7.5478	7.66974	8.20051	7.9269	8.26555	8.14751	8.22261	8.18553	8.02749	8.25426	8.22462	8.11466	8.0868	8.12845	8.10229	8.02322	7.90966	7.75928	7.63319	8.12461
ACRL	0	0	0.0256759	0	0	0	0	0	0	0	0	0	0	0	0	0	0	0	0	0.0171942	0
ACR	0.0388111	0.117701	0.193648	0.0666443	0.0553075	0.139476	0	0	0.0375436	0	0.137763	0.0656258	0.21451	0.3157	0.042019	0.374064	0.180892	0.248745	0.326718	0.351354	0.504938
SNW1	6.96448	6.68091	6.73706	7.38088	7.25256	7.49615	7.29041	7.35393	7.37048	7.3742	7.40925	7.39973	7.59136	7.61964	7.58222	7.85061	7.85964	7.42703	8.00263	7.75092	7.70178
TDRD5	4.42017	3.33564	3.54203	4.66448	4.6451	4.8139	4.35718	4.60355	4.79495	4.76701	4.82484	4.92291	4.75856	4.62806	4.64542	3.44183	3.62893	4.07185	1.84602	1.45337	2.42394
RNF17	2.89433	3.50723	2.84699	3.06003	2.92687	3.24616	2.63681	2.82634	3.02355	3.0233	2.75999	2.87976	2.84112	3.2116	3.51506	3.73027	3.14264	3.11135	2.40069	2.33012	3.46342
TEKT3	0	0	0.0256759	0	0	0	0	0	0.0741348	0	0.121245	0.107774	0.167763	0.103596	0.0211624	0.0524156	0.159482	0.0591009	0.0934026	0.163363	0.0943587
NR6A1	6.38834	5.78022	5.82347	6.16351	6.69976	6.42474	6.49964	6.18563	6.36851	6.40875	6.14798	6.27168	5.93987	5.97324	6.2659	7.37874	6.93795	6.9129	8.20414	8.34165	7.98356
MOS	4.99642	3.72459	3.90055	5.07588	5.36049	5.28121	5.3693	5.15744	5.38177	5.46674	5.39166	5.71091	5.51962	5.39814	5.39048	4.0468	4.14006	4.69962	1.73446	1.44704	2.60794
SUPT20H	6.48131	6.10058	6.21944	6.79784	6.84808	6.94649	6.85132	6.93215	6.8922	6.86203	6.93622	6.84846	6.88748	6.79652	6.81234	6.56692	6.50412	6.74392	5.92045	5.67401	6.4714
NAA38	4.87499	4.25435	4.488	4.87727	5.43102	5.11791	5.01648	4.63954	5.19399	4.90568	5.25118	5.04657	5.01114	5.23701	5.07156	4.5694	4.48479	4.68328	3.60044	3.31905	3.87316
FUT4	3.35279	2.10942	2.53912	3.2314	3.80609	3.49211	3.52854	3.59427	3.56027	3.53974	3.35307	3.51212	3.37118	2.98229	2.9575	1.77286	1.6949	2.80749	1.50893	1.59179	1.28269
SF3B3	9.26881	8.7978	8.80889	9.58292	9.39399	9.28114	9.50845	9.40619	9.41575	9.34492	9.31777	9.42497	9.16607	9.10591	9.09782	8.99046	8.72978	9.08	9.15997	9.11481	9.0328
HOXB4	0.690199	0.173136	0.216124	0.691188	0.1259	0.567691	0.670052	0.567192	0.396573	0.94084	0.756049	1.14405	1.47287	1.90456	2.34437	2.1904	2.1231	1.1728	1.13128	0.677596	1.43471
RAN	7.22593	8.24792	8.19126	7.06715	6.99292	6.89774	7.10488	7.09399	7.09959	7.17577	7.21204	7.12636	7.26699	7.50707	7.40388	8.89314	8.80118	7.91442	9.38429	9.20705	8.91577
WDR31	1.30592	1.81921	1.53774	0.850978	0.895125	0.504579	0.995378	0.881949	0.933259	0.631709	1.03708	0.668565	0.829351	0.739878	0.982049	1.28865	1.26462	1.03239	0.892281	0.952466	1.4562
RACK1	8.51853	9.46645	9.49206	8.45376	8.50322	8.28287	8.65074	8.5509	8.67989	8.71051	8.70718	8.87548	8.86238	8.82457	8.82151	9.46058	9.26163	8.53889	9.7299	9.6578	9.48205
EIF4E1B	2.42296	1.43301	1.53774	1.98363	2.42331	1.93714	2.42677	2.60437	2.57448	2.72018	2.80205	2.86448	2.88994	2.776	2.65647	2.22886	2.64613	1.96191	1.04972	1.14466	1.55242
SRSF7	6.42176	6.52918	6.64118	6.44135	6.47947	6.37752	6.53959	6.43326	6.51066	6.53787	6.60348	6.60374	6.83624	6.62354	6.51279	7.48148	7.44592	7.1837	6.69692	6.52262	7.14859
SRSF3	5.57575	6.15366	5.88395	5.64191	5.78706	5.30826	5.99089	5.80619	5.94515	5.88404	6.10216	6.06157	6.43762	6.25017	6.17205	6.92857	6.92374	5.80948	7.09338	6.80548	6.89596
RBM44	1.19001	0.96813	0.910631	0.906614	1.37255	1.42628	0.958504	1.17906	1.35362	1.55328	1.38719	1.57805	1.447	1.68832	1.64518	2.38008	2.61108	1.72698	1.08654	0.633677	1.91503
RPS6	7.91511	9.57575	9.59473	7.26093	7.37649	7.6333	6.92155	7.22865	7.28014	7.32873	7.34602	7.55287	7.85556	7.90951	7.79376	9.41656	9.62528	8.50155	10.0919	10.0371	9.27205
DZIP1L	0.0388111	0.22652	0.516979	0.191352	0.159941	0.251352	0.294418	0.100635	0.244343	0.0998482	0.248378	0.107774	0	0.0601053	0.142005	0.441127	0.322471	0.334971	0.326718	0.26762	0.598069

## Sheet: Table S4
Table S4. Comparison of DAZL and its interacting genes expression between consecutive stages of intrauterine embryonic development in chicken
Gene symbol	Gene ID	Chromosome location	Gene start	Gene end	Strand	Gene type	Oocyte_Zygote_FDR	Oocyte_Zygote_Pvalue	Oocyte_Zygote_logFC	Zygote_EGK.I_FDR	Zygote_EGK.I_Pvalue	Zygote_EGK.I_logFC	EGK.I_EGK.III_FDR	EGK.I_EGK.III_Pvalue	EGK.I_EGK.III_logFC	EGK.III_EGK.VI_FDR	EGK.III_EGK.VI_Pvalue	EGK.III_EGK.VI_logFC	EGK.VI_EGK.VIII_FDR	EGK.VI_EGK.VIII_Pvalue	EGK.VI_EGK.VIII_logFC	EGK.VIII_EGK.X_FDR	EGK.VIII_EGK.X_Pvalue	EGK.VIII_EGK.X_logFC
DAZL	374054	NC_006089.5	34429592	34442834	-	protein_coding	0.0551906	0.0176718	0.848258	1	0.605442	0.0592254	1	0.919838	-0.00931581	1	0.78522	0.0252513	0.000454942	7.3e-05	-0.759259	0.000143679	7.03e-06	-1.49766
DND1	425270	NC_006100.5	1587723	1591206	+	protein_coding	1	0.979183	-0.0309253	1	0.800671	-0.294333	1	0.587629	-0.628008	2.15799e-37	4.19912e-40	7.41505	1.44917e-07	8.2676e-09	2.4816	0.0158915	0.00286921	-1.09206
STRA8	417938	NC_006088.5	47889127	47902219	-	protein_coding	0.360502	0.210146	0.723838	1	0.212463	-0.472024	0.748347	0.0709151	0.576693	1	0.993578	-0.00254499	0.223721	0.1263	-0.76304	0.315745	0.157336	-0.861202
DDX4	395447	NC_006127.5	16929379	16960987	+	protein_coding	0.0834138	0.0303244	0.921286	1	0.697375	0.0964464	1	0.727281	0.0689835	0.00214396	0.00021294	1.14851	4.93276e-07	3.14705e-08	2.52306	0.668523	0.468165	0.263734
NANOS3	112530983	NC_028739.2	1382024	1390082	-	protein_coding	0.351807	0.20081	-2.08245	1	1	-5.12548e-15	1	1	0	1	1	0	2.07053e-18	1.81978e-20	9.08201	0.754912	0.556855	-0.35923
SYCP3	418097	NC_006088.5	55559464	55572402	+	protein_coding	6.55507e-05	6.92578e-06	-1.9833	1	0.774037	-0.0843799	1	0.643915	0.119523	0.530893	0.274502	0.292304	1	0.961925	0.0158875	0.36557	0.191661	0.514252
PUM2	421961	NC_006090.5	101575537	101638673	-	protein_coding	0.252188	0.127524	-0.366469	0.966025	0.0836122	-0.182314	1	0.496403	-0.0572358	0.220047	0.0713327	-0.13889	0.0223543	0.00755476	0.48739	0.251119	0.1143	0.358017
PRDM14	100858709	NC_006089.5	116486154	116500278	-	protein_coding	6.10991e-06	5.24884e-07	-3.85563	1	0.171463	-1.56138	0.521398	0.0198238	2.49837	3.03178e-58	1.12967e-61	8.14263	2.49234e-06	1.91615e-07	2.06518	0.000756436	5.99725e-05	1.34779
DZIP1	418789	NC_006088.5	147410973	147448715	+	protein_coding	0.0101152	0.00209223	0.92511	1	0.97603	-0.00437766	1	0.379405	-0.09122	0.870468	0.579207	-0.0552589	0.00538348	0.00135579	-0.692029	0.0616903	0.0167393	-0.748232
TDRD7	430492	NC_006127.5	71017085	71057636	-	protein_coding	0.0703838	0.0244569	0.638266	1	0.775083	0.0438954	1	0.588799	-0.0570324	0.314209	0.115437	-0.158497	0.0503446	0.0199565	0.481904	1	0.896274	-0.0323227
PUM1	419554	NC_006110.5	571975	641887	-	protein_coding	0.0862341	0.031593	0.510036	1	0.67824	0.0437085	1	0.67868	-0.035368	0.141771	0.038408	-0.173695	0.328393	0.200606	-0.23734	0.922561	0.760591	0.067754
Pou5f3	427781	NC_006104.5	823420	826223	-	protein_coding	1	0.847957	-0.301398	1	0.25622	-1.86681	0.91696	0.246147	1.88046	5.93e-47	6.38e-50	9.99954	7.89e-23	3.66e-25	4.75517	2.55e-05	7.31e-07	1.49731
NANOG	100272166	NC_006088.5	75593243	75596024	-	protein_coding	0.0620297	0.0206295	0.948957	1	0.323865	0.15225	1	0.9794	-0.00302884	1.54e-30	5.16e-33	2.26193	3.38e-07	2.06e-08	1.90124	0.181499	0.0719639	0.514605
NANOS1	100857342	NC_006093.5	30920179	30926047	+	protein_coding	0.0236646	0.00598331	1.26089	1	0.312624	-0.314497	1	0.704944	0.100668	0.92241	0.639508	-0.107073	0.822351	0.662096	-0.161012	2.01592e-06	2.45376e-08	-3.27261
PRDM1	445340	NC_006090.5	68347905	68446168	-	protein_coding	0.74937	0.540884	-0.878084	1	0.82068	0.303263	1	0.735976	0.286196	1.89197e-28	7.20633e-31	6.10813	2.68105e-13	5.3723e-15	2.84198	0.976836	0.830558	0.0524611
DDX25	427073	NC_006106.5	163584	173332	+	protein_coding	0.88582	0.669517	-0.154183	1	0.270558	0.260968	0.790499	0.0813762	0.306344	0.996982	0.732691	-0.065262	0.70437	0.539869	-0.161793	0.271359	0.1286	0.520635
PIWIL1	416804	NC_006102.5	3606157	3703287	-	protein_coding	0.044765	0.0134236	0.811405	1	0.721085	-0.0620725	1	0.50075	0.0856333	0.210007	0.0668959	-0.212884	0.00297869	0.000668891	-0.783014	0.186555	0.0747949	0.803097
YTHDC2	415602	NC_006127.5	45785714	45824755	-	protein_coding	0.0226678	0.0056693	0.671005	1	0.651274	-0.0516481	0.97372	0.311176	-0.0834374	0.000129818	8.51873e-06	-0.333261	0.0552889	0.022366	-0.532265	0.0711448	0.020362	-0.643764
SDAD1	422642	NC_006091.5	49984211	49998616	-	protein_coding	0.0563337	0.0181847	0.570144	1	0.722768	0.0366865	1	0.535297	0.0486815	1	0.908837	-0.00847526	0.0567722	0.0230635	0.423308	0.300583	0.147181	0.339552
PABPC1L	419189	NC_006107.5	5231075	5241029	-	protein_coding	0.00365648	0.000612643	-1.21252	1	0.44286	-0.157831	1	0.55098	0.0998608	0.804136	0.511565	-0.111828	0.0405121	0.0153618	-0.69213	0.791412	0.602599	-0.194384
ZP3	378906	NC_006097.5	3087977	3090609	+	protein_coding	1.93753e-36	5.53487e-39	-7.2675	1	0.520822	-0.100708	1	0.607299	0.059167	0.000373831	2.83229e-05	-0.388626	0.00685929	0.00181379	-1.12234	3.14676e-06	4.50765e-08	-2.61785
ZBTB32	419759	NC_006111.5	4498522	4569903	-	protein_coding	2.24454e-15	4.74853e-17	-2.62113	1	0.291564	-0.222471	0.871722	0.139682	0.254175	1	0.854671	-0.028104	0.0153224	0.00478372	-1.078	0.00100992	8.61244e-05	-1.92507
ELAVL2	770158	NC_006127.5	67623582	67708615	-	protein_coding	0.903791	0.688189	0.111827	1	0.77371	-0.0382995	1	0.905969	0.0112537	0.0224176	0.00356023	0.259855	1	0.936731	-0.0161175	6.8267e-06	1.31173e-07	-1.35258
LOC107049165	107049165	NC_006109.5	1604567	1613419	-	protein_coding	1	0.805647	0.0853933	1	0.563438	0.123081	1	0.588943	-0.0559908	0.0108593	0.00144002	-0.425019	0.000152387	2.06585e-05	-1.22012	0.00130026	0.000119669	-1.75447
NOBOX	419032	NC_006088.5	74745799	74766293	-	protein_coding	0.00396052	0.000673587	1.2598	1	0.88559	0.0180574	1	0.517239	0.0600901	0.926202	0.643863	0.0465713	0.000920076	0.00016791	-1.1353	1.02805e-05	2.18344e-07	-2.27405
SYCP1	772081	NC_006113.5	3954388	3966558	+	protein_coding	0.65145	0.45157	-0.641018	1	0.868098	0.163308	1	0.949225	-0.053688	0.872169	0.580952	0.365059	0.40319	0.271967	0.650234	0.4536	0.273598	-0.779678
BMP15	428697	NC_006091.5	1860090	1862633	+	protein_coding	0.85863	0.644017	-0.207574	1	0.294401	0.319746	1	0.859044	-0.0413052	1	0.846039	-0.051298	0.000134242	1.78182e-05	-1.465	0.0510879	0.0131664	-1.35075
CAPZA3	427929	NC_006088.5	64224976	64225943	+	protein_coding	1	1	0	1	1	-5.13e-15	1	1	0	1	1	0	1	1	0	1	1	0
GDF9	404533	NC_006100.5	17770476	17773182	+	protein_coding	1	0.877564	0.0913615	0.917721	0.0725113	0.777221	1	0.480662	-0.215529	0.909866	0.625639	-0.157012	0.427018	0.291667	0.387231	1	0.906687	0.0480523
SNRPC	419901	NC_006113.5	4306032	4310121	-	protein_coding	0.772804	0.562918	-0.121636	1	0.19981	0.167936	0.828541	0.097118	0.183456	0.126085	0.0322964	0.188993	1	0.865058	0.037577	0.644489	0.444717	0.201266
LIN28A	428206	NC_006110.5	283621	297445	-	protein_coding	1	0.935859	0.108285	0.885099	0.0626785	-3.14942	0.91696	0.246147	1.88046	7.12497e-26	3.0678e-28	7.63995	1.35051e-31	2.18059e-34	5.18302	6.23537e-06	1.172e-07	1.73956
SMC1B	418243	NC_006088.5	70357832	70399034	-	protein_coding	0.0933084	0.0349491	1.0287	1	0.843563	-0.054366	1	0.855705	0.0359645	0.895193	0.606613	-0.108046	0.00355823	0.000825697	-1.36702	0.0103083	0.00166101	-1.68065
SOX2	396105	NC_006096.5	17025524	17026706	-	protein_coding	0.527023	0.345945	1.31536	0.984507	0.113991	1.62277	0.726718	0.0664017	1.35327	3.65207e-43	4.98958e-46	5.98299	0.931729	0.779438	-0.125268	0.0260352	0.00539588	-1.57937
KIT	378783	NC_006091.5	65269766	65321836	-	protein_coding	1	0.869909	-0.172523	1	0.56265	-0.529458	1	0.690865	0.26301	9.02492e-06	4.19599e-07	2.76418	3.28283e-07	1.99655e-08	2.59413	1.47549e-07	7.03975e-10	1.84532
ADGRA3L	422817	NC_006091.5	74430565	74487062	+	protein_coding	1.24008e-10	4.92869e-12	-1.93898	1	0.160901	-0.215351	1	0.701121	-0.0483586	1	0.746032	0.0427449	8.92995e-08	4.84319e-09	1.32674	0.0287428	0.00617005	0.703889
SYCP2	419219	NC_006107.5	6834329	6853722	-	protein_coding	0.201602	0.0964524	-0.603364	1	0.266374	-0.332763	1	0.369506	-0.215744	0.413882	0.175892	0.398972	0.327127	0.199589	-0.460999	0.0792845	0.0234549	-0.968768
ZP2	427006	NC_006101.5	15355911	15364510	-	protein_coding	0.306628	0.164257	0.361995	1	0.733611	0.0367981	0.91696	0.227971	0.102031	0.000530252	4.21936e-05	-0.343061	0.000101416	1.28733e-05	-1.03122	1.88487e-07	9.91049e-10	-1.93964
GRTP1	418742	NC_006088.5	138803158	138831233	+	protein_coding	0.0302252	0.00818134	-0.595928	1	0.258928	0.144607	1	0.596988	-0.0503682	0.466545	0.207476	0.122388	5.43928e-05	6.30988e-06	-0.984234	0.0829556	0.0249409	-0.657898
GFRA1	395994	NC_006093.5	29568139	29703924	-	protein_coding	0.156881	0.0681913	0.725322	1	0.658814	0.123639	1	0.484764	-0.161358	0.689123	0.401727	0.197487	0.00518237	0.00129548	0.897141	1	0.99356	0.00284174
HHIPL1	423448	NC_006092.5	48335982	48353979	+	protein_coding	1.04446e-13	2.65503e-15	-5.71619	1	0.966961	-0.0131277	1	0.915405	0.0293549	0.396289	0.165216	-0.333606	0.000231198	3.32716e-05	-1.40409	0.140694	0.050793	0.847748
UNK	417371	NC_006105.5	4663366	4704177	-	protein_coding	0.517469	0.33826	0.214702	1	0.26489	0.162168	0.91696	0.201976	-0.155375	0.305422	0.111009	-0.156444	1	0.880416	-0.0297894	0.374325	0.197871	0.317692
SALL4	769286	NC_006107.5	13087625	13101798	+	protein_coding	0.0250632	0.00644063	1.00236	1	0.853708	0.0211826	0.57129	0.0261157	-0.210303	1.03047e-07	3.08024e-09	0.792371	1.00235e-13	1.91307e-15	2.23845	0.281232	0.134806	0.382838
GATA4	396392	NC_006090.5	107326402	107354099	+	protein_coding	0.751383	0.542524	0.172762	1	0.394873	-0.135971	0.371369	0.00781825	-0.221512	1	0.847283	0.0175585	0.0102482	0.002956	-1.1544	0.0229417	0.00459898	-1.14034
GRIP2	416043	NC_006099.5	11415545	11631518	-	protein_coding	0.00471136	0.000824148	1.25924	1	0.87882	-0.0173581	1	0.551591	-0.0537626	0.000122871	8.00185e-06	-0.386888	0.00676546	0.00178366	-0.980623	7.09744e-05	2.77092e-06	-2.029
EEF1E1	420865	NC_006089.5	64294340	64311277	+	protein_coding	0.298119	0.15744	0.30999	1	0.35147	0.109321	1	0.450879	0.0625632	0.273841	0.0947346	-0.163868	0.666091	0.502836	-0.123486	0.825162	0.641367	0.113835
TEKT1	417686	NC_006106.5	10046032	10052314	-	protein_coding	0.00828033	0.00163179	1.05701	1	0.567625	0.0934874	1	0.627787	0.0650325	0.705648	0.417534	0.0874681	1.76782e-06	1.30936e-07	-1.22442	4.18251e-05	1.41818e-06	-1.78056
TRIM36	426811	NC_006127.5	78972525	78998782	-	protein_coding	0.841702	0.628402	-0.109881	1	0.192097	-0.140756	1	0.468035	-0.0567679	0.0131522	0.00182794	-0.229759	0.0037206	0.000870153	-0.882697	5.07199e-05	1.79118e-06	-1.60624
ZAR1L	771155	NC_006088.5	175938760	175941165	+	protein_coding	0.0241981	0.00615823	1.18019	1	0.767045	0.0669669	1	0.807879	-0.0423862	1	0.752699	0.0533306	1	0.960185	-0.0149602	0.278478	0.133105	-0.532696
MOV10L1	417738	NC_006088.5	20276288	20309611	+	protein_coding	0.000354485	4.41691e-05	-1.31321	1	0.538746	0.141145	0.550971	0.0231392	-0.335236	0.431913	0.186863	0.238566	0.576072	0.421293	-0.197394	0.0930743	0.0290528	-0.765675
MLIP	421889	NC_006090.5	87917086	88015078	-	protein_coding	0.0511001	0.0159864	1.08562	1	0.627125	0.116665	1	0.67478	0.0670569	0.0580722	0.011627	0.421284	0.000160587	2.19333e-05	-1.32298	3.28271e-07	2.16093e-09	-2.69557
TERT	420972	NC_006089.5	85740047	85772412	-	protein_coding	0.0395204	0.011486	0.946368	1	0.550251	0.0960753	0.828541	0.0977394	-0.181091	0.305486	0.111058	-0.170867	0.26781	0.156923	0.276144	0.54795	0.35396	0.241586
CPEB1	415326	NC_006097.5	1793888	1819605	-	protein_coding	0.0581809	0.018964	0.729844	0.984507	0.0873537	0.222723	0.957673	0.295025	-0.107564	0.682352	0.395218	0.0741676	0.0623939	0.0259066	-0.417074	0.000328382	2.08281e-05	-1.57629
GCNA	422202	NC_006091.5	2190715	2198838	-	protein_coding	0.040713	0.0119085	0.786002	1	0.556394	-0.0785172	0.805055	0.0858602	0.13974	0.0210349	0.00329361	-0.237718	0.414969	0.281462	-0.200071	0.635344	0.436234	-0.19595
STK31	420621	NC_006089.5	31337931	31376337	+	protein_coding	0.0362106	0.0102797	0.939779	1	0.904813	0.0223974	1	0.940191	0.0104724	0.475694	0.21336	-0.17061	0.0306479	0.0110289	-0.569265	0.00452859	0.0005822	-1.32944
FAM110C	100859913	NC_006090.5	91775053	91784020	-	protein_coding	0.077409	0.0275742	-0.516372	1	0.990987	0.00137245	0.91696	0.254847	-0.0918268	0.000155422	1.04627e-05	-0.402609	0.0159783	0.00503282	-1.16243	0.00314149	0.000365471	-1.5872
BMP4	396165	NC_006092.5	58714584	58717421	-	protein_coding	0.157137	0.0683352	-0.663522	1	0.30522	0.222038	1	0.852299	-0.028291	0.791826	0.498522	0.108638	0.503612	0.355889	-0.202312	0.010307	0.00165994	0.80003
SPAG6	420505	NC_006089.5	17682386	17731271	-	protein_coding	0.190822	0.0898729	0.85185	1	0.685187	0.0991742	1	0.874281	0.0304197	0.265737	0.0910861	-0.331294	0.186574	0.0987559	0.440375	0.0388626	0.00913722	0.94879
SRSF1	772264	NC_006106.5	8854422	8858055	+	protein_coding	0.12332	0.0504276	0.440201	1	0.678902	0.0433299	1	0.378118	-0.0762587	0.894012	0.605051	0.0398458	1	0.87377	0.0290369	0.212374	0.0890574	0.384563
TFAP2C	419327	NC_006107.5	11938479	11947433	-	protein_coding	0.00921946	0.0018642	1.20648	1	0.181857	-0.202843	0.84904	0.128231	-0.164282	5.86566e-10	1.20936e-11	0.952959	1.26621e-18	1.08514e-20	2.15172	0.00162716	0.00015986	0.86142
CYP26B1	428809	NC_006091.5	90143694	90162244	+	protein_coding	1	0.95201	-0.0233298	1	0.731589	0.103125	1	0.735422	-0.0926269	3.17753e-19	2.27586e-21	2.49261	2.7902e-11	8.01688e-13	1.8358	0.919653	0.756884	0.0802577
GDF3	396132	NC_006115.5	3843493	3845584	+	protein_coding	0.0627695	0.0209535	0.703863	1	0.204818	0.239104	0.91696	0.190144	-0.21621	0.0994195	0.0234089	-0.247708	0.320104	0.194383	0.260533	0.682139	0.481965	0.17287
SNRPL	395298	NC_006107.5	10750447	10753198	+	protein_coding	0.356644	0.204516	0.318004	0.885099	0.0623658	0.303439	0.716324	0.0644242	0.208877	0.723414	0.433856	0.0957701	0.0999443	0.046244	0.530895	0.0656825	0.0183038	0.676821
BMP8A	771058	NC_006110.5	5603990	5611126	+	protein_coding	0.351807	0.20081	-2.08245	1	0.250277	1.88403	1	0.554793	0.889713	0.0310219	0.00530946	3.56198	7.63609e-07	5.10569e-08	4.05053	0.000454635	3.11418e-05	1.76696
TET1	423690	NC_006093.5	11370995	11430407	+	protein_coding	0.0793688	0.0284859	-0.71692	0.787637	0.0405003	-0.224668	0.225307	0.00248307	-0.240417	0.786148	0.493124	-0.0647986	2.1309e-10	6.93522e-12	1.37694	0.131405	0.0464005	0.470205
RBPMS2	395678	NC_006097.5	1554284	1575874	-	protein_coding	0.140832	0.0592512	0.606038	1	0.767884	-0.0517421	1	0.822436	0.0252141	0.318907	0.119433	-0.176585	1.25065e-07	7.04182e-09	-1.16724	0.00888673	0.00138154	-1.27641
MAEL	418446	NC_006088.5	93236819	93259616	-	protein_coding	0.125704	0.051621	0.759496	1	0.864037	0.0315557	1	0.864845	0.0208343	0.969692	0.696632	-0.045574	2.33645e-10	7.68518e-12	1.41058	0.25837	0.119109	-0.481925
SNRNP35	416823	NC_006102.5	5280233	5281940	-	protein_coding	0.259208	0.131976	0.465898	1	0.158854	0.273765	1	0.480173	0.0721705	0.143098	0.0389063	0.190516	0.0405818	0.0154085	-0.702476	0.238031	0.103805	-0.567316
TDRD9	423488	NC_006092.5	50750736	50817355	+	protein_coding	0.093306	0.0349403	0.831888	1	0.391715	-0.247596	1	0.911843	0.0219487	1	0.793134	-0.0434384	0.830624	0.670405	0.1049	1	0.929536	0.0282504
CDYL	420877	NC_006089.5	65581263	65687720	-	protein_coding	0.000258138	3.10463e-05	-1.16023	1	0.632548	0.0665002	0.687522	0.0521178	-0.183909	9.51634e-11	1.6902e-12	0.876395	1.1453e-09	4.27698e-11	1.55711	0.238396	0.104008	-0.388789
BRIX1	427433	NC_006127.5	10563527	10567104	+	protein_coding	0.318686	0.17255	0.29595	1	0.326355	0.137129	1	0.958067	0.00540608	2.94197e-05	1.59802e-06	0.416503	9.15548e-05	1.14358e-05	1.0828	0.48003	0.295817	0.278612
SOX10	395573	NC_006088.5	51055238	51064412	+	protein_coding	1	1	0	1	1	-5.12548e-15	0.91696	0.245038	1.88961	1	0.985382	-0.0193984	0.800591	0.639903	0.696197	0.00148401	0.000142293	4.31526
TEX14	417625	NC_006106.5	7202205	7227996	-	protein_coding	0.242329	0.121355	-0.561233	1	0.641991	-0.135128	1	0.533091	-0.145775	3.12821e-06	1.29122e-07	0.933862	0.166328	0.0858053	-0.426222	0.663964	0.463971	0.247393
TBX6	395792	NC_006102.5	8518420	8538231	+	protein_coding	0.608582	0.413767	-0.5794	1	0.934387	-0.065443	1	0.640075	0.474223	0.960656	0.686348	0.408082	4.41436e-08	2.23697e-09	4.86761	6.36173e-07	5.40061e-09	4.65062
CCDC71L	101750427	NC_006088.5	14503365	14511573	-	protein_coding	0.114381	0.0458965	0.603602	1	0.809455	-0.047772	1	0.441037	0.0797971	0.296161	0.105313	-0.156105	0.00478517	0.00117707	-0.801781	0.00014381	7.06044e-06	-1.56619
DDX43	428637	NC_006090.5	81535218	81552900	-	protein_coding	0.964783	0.74949	-0.160866	0.910678	0.070001	-0.578043	0.422163	0.0107315	0.744939	0.720169	0.430778	0.249198	0.479329	0.335375	-0.36065	0.267919	0.126483	-0.647029
GPR149	395382	NC_006096.5	23253537	23336322	+	protein_coding	0.0101422	0.00209948	1.16819	1	0.294582	-0.298843	0.951459	0.288896	0.185549	0.251172	0.0849269	-0.222853	0.416226	0.282573	-0.340673	0.658716	0.458843	-0.2801
PRPF39	100858094	NC_006092.5	58948650	58967549	-	protein_coding	0.0047489	0.000832248	-0.753807	1	0.466802	-0.0911895	1	0.912045	0.00950851	0.0126655	0.00174037	0.326183	2.44192e-07	1.44267e-08	1.11633	0.196572	0.080082	0.387061
DMRT1	769693	NC_006127.5	25949702	25952032	+	protein_coding	0.0937027	0.0352588	-3.46444	1	1	-5.12548e-15	1	1	0	0.00316451	0.000333169	5.11059	0.00261069	0.000574688	2.52526	0.561812	0.366818	0.551884
PRPF19	430767	NC_006092.5	269081	273260	-	protein_coding	0.293638	0.154416	-0.302576	1	0.855018	0.0231138	1	0.496154	0.0672409	0.109676	0.0267264	0.193373	0.000167058	2.29208e-05	0.968025	0.473493	0.290357	0.258707
MAPKAPK2	419847	NC_006113.5	2525155	2554301	+	protein_coding	6.97903e-08	4.18961e-09	-1.93297	1	0.643791	-0.0789612	0.828541	0.11349	-0.192547	0.580406	0.31082	0.117947	1.47826e-05	1.41927e-06	1.00438	0.0042754	0.000543763	0.898768
PRPF8	417559	NC_006106.5	5492022	5510081	-	protein_coding	0.42707	0.260061	0.273931	0.885099	0.0576817	-0.214651	0.828541	0.0988379	-0.142463	1.23406e-07	3.76031e-09	-0.47702	1	0.875019	0.0357386	0.506624	0.317914	0.262596
CCNA1	418901	NC_006088.5	173950850	173956696	-	protein_coding	0.0472207	0.0144239	0.748574	1	0.388574	0.0912617	1	0.8641	-0.0136934	0.413812	0.175828	-0.103837	0.000613417	0.00010354	-0.885541	2.34396e-06	3.02189e-08	-2.04509
SRSF2	396195	NC_006105.5	4241275	4245769	+	protein_coding	0.194298	0.0919203	-0.368041	1	0.663337	-0.0481241	0.88029	0.142753	-0.137435	0.000112195	7.14862e-06	0.491601	5.15184e-06	4.34261e-07	1.04937	0.0874967	0.0267554	0.501753
EIF3E	420272	NC_006089.5	132199296	132219765	-	protein_coding	0.239392	0.11929	-0.428027	1	0.279666	0.11502	1	0.84545	0.0163166	0.492038	0.223326	0.0963168	0.385651	0.245323	0.209452	0.52903	0.336961	0.214005
EIF4A2	395232	NC_006096.5	16355101	16361977	+	protein_coding	0.0305349	0.00829907	-0.798867	1	0.640475	0.0532464	0.945316	0.281835	0.0949409	0.125945	0.0322502	0.171493	8.8929e-05	1.10751e-05	1.0528	0.330635	0.167125	-0.420444
BTG4	419781	NC_006111.5	5563430	5565530	-	protein_coding	0.0231633	0.00583253	0.972011	1	0.181326	0.162079	1	0.898902	0.0118312	1	0.776431	-0.0280978	0.000124001	1.62022e-05	-1.1966	6.36173e-07	5.42567e-09	-2.56208
SRRM3	417516	NC_006106.5	4407853	4430669	-	protein_coding	0.30645	0.163921	2.48326	1	0.13101	1.99903	0.66534	0.0472685	-2.68144	0.592285	0.320214	1.55979	1	0.933951	-0.116496	0.22467	0.0962527	1.60266
DDX49	420116	NC_006115.5	3818734	3824430	-	protein_coding	0.486509	0.313711	0.233584	1	0.517351	0.0917721	1	0.383772	0.0765992	1	0.962539	0.00383119	1	0.988432	-0.00259795	1	0.944265	0.0160148
EFTUD2	428281	NC_006114.5	3674632	3690286	-	protein_coding	0.0549653	0.0175792	0.64413	1	0.717518	-0.0425083	1	0.824034	0.0192685	0.0203555	0.00315688	-0.256438	0.00256747	0.000562412	-0.724881	0.634646	0.435482	0.19184
SF3B1	424056	NC_006094.5	10184804	10205189	-	protein_coding	0.0591838	0.0193753	-0.561008	0.910678	0.0691458	-0.184531	0.970826	0.309206	-0.0787515	0.0274502	0.00457769	-0.225279	1.42383e-05	1.35475e-06	0.91889	0.0424147	0.0102727	0.588671
SNRPD3	416947	NC_006102.5	8715989	8719485	-	protein_coding	0.305377	0.162307	-0.326942	0.984507	0.0894896	0.221304	1	0.496945	0.05788	0.0626899	0.0127954	0.193482	0.207557	0.113797	0.488413	0.592365	0.39558	0.267676
SNRPG	771344	NC_006109.5	4143545	4146591	-	protein_coding	0.922984	0.707542	-0.0912141	1	0.360597	0.145578	0.466697	0.0138797	0.272182	3.26555e-05	1.80488e-06	0.484883	0.258753	0.150523	0.517944	0.448508	0.269487	-0.39503
HSD17B1	395641	NC_006114.5	7781436	7782966	+	protein_coding	0.23173	0.114781	0.60098	0.450217	0.00213173	-0.978195	1	0.771491	0.0699734	0.000572688	4.59735e-05	-0.82094	0.735677	0.571754	0.412592	1.24648e-05	2.8383e-07	-4.3551
SNRPB2	421261	NC_006090.5	5652599	5658851	+	protein_coding	0.767948	0.558883	0.150584	1	0.600772	0.0884232	1	0.386266	0.100856	3.94564e-05	2.22324e-06	0.488855	0.867575	0.708995	0.08122	0.984466	0.840794	0.0531307
RNPC3	424458	NC_006095.5	11468851	11483655	-	protein_coding	0.558894	0.371794	-0.231011	1	0.840979	0.0320496	1	0.980587	0.00293627	0.200381	0.0620872	0.215265	5.84365e-05	6.85881e-06	1.02166	0.238724	0.10426	0.434519
EIF4G1	424953	NC_006096.5	16051659	16069728	+	protein_coding	0.522942	0.342638	-0.205358	1	0.213644	-0.143995	0.25383	0.00346747	-0.34609	0.607726	0.332854	-0.128113	0.00474906	0.00116593	0.716459	0.00740869	0.00109379	1.02128
CWC27	427159	NC_006127.5	20211826	20325070	+	protein_coding	0.319904	0.173488	0.328732	1	0.666493	0.0625618	1	0.559638	0.0611643	0.377365	0.154468	0.137159	0.0209901	0.00700725	0.707926	0.374713	0.198169	0.361565
SPDYA	101748777	NC_006090.5	9243669	9257666	-	protein_coding	0.174401	0.0785722	0.770436	1	0.307955	-0.264179	1	0.576033	0.109408	1	0.955704	-0.0106567	0.147876	0.0746052	-0.486013	0.113754	0.0384297	-0.851159
TEX11	422215	NC_006091.5	2443165	2469497	+	protein_coding	7.77887e-06	6.80498e-07	-2.0713	1	0.654932	0.115689	1	0.583458	-0.12253	0.680071	0.393419	0.169589	0.0292444	0.0104379	-0.759066	0.631077	0.432066	0.323122
ZC3H13	418850	NC_006088.5	169277443	169323227	-	protein_coding	0.265291	0.135908	0.34802	1	0.271798	-0.145856	0.91696	0.251985	-0.100528	0.0256476	0.00419218	-0.227988	0.943959	0.793731	0.051659	0.220787	0.0938761	0.398602
TDRKH	425667	NC_006112.4	447257	451845	-	protein_coding	0.220075	0.107587	0.539873	1	0.708536	0.0651969	1	0.963381	0.00539156	0.80666	0.514407	-0.072638	0.717842	0.553304	-0.130831	0.374609	0.198083	-0.461145
SYF2	419593	NC_006110.5	2556373	2558924	-	protein_coding	0.822068	0.61	0.123081	1	0.565907	0.0864611	1	0.520845	-0.0683913	0.107263	0.0259646	0.223222	0.891244	0.735585	-0.0629578	0.935207	0.7765	0.0753837
CRNKL1	421243	NC_006090.5	3921706	3934641	+	protein_coding	0.711794	0.505776	-0.146338	1	0.865015	-0.0189985	0.980181	0.317177	0.0899917	0.0674746	0.0140095	-0.185544	0.938486	0.787421	0.04597	1	0.883254	0.0337141
PLRG1	422401	NC_006091.5	20290058	20305260	-	protein_coding	0.143309	0.060745	-0.41607	1	0.595523	-0.0588043	1	0.959599	-0.00404014	0.0084245	0.00105856	0.25013	0.0830036	0.036866	0.396839	0.294498	0.143226	0.371769
SRSF5	423258	NC_006092.5	28087082	28091730	-	protein_coding	3.94451e-10	1.66736e-11	-2.73528	1	0.508975	-0.168574	1	0.987387	-0.00338247	0.16422	0.0473202	0.413634	0.0466373	0.0182019	0.613145	1.70912e-06	1.94186e-08	2.04775
SRSF4	419600	NC_006110.5	2888291	2898222	-	protein_coding	0.440763	0.270903	-0.251827	1	0.228292	0.169382	1	0.538773	0.0590092	0.498325	0.227809	-0.112654	0.00235706	0.000509002	-0.661714	0.676442	0.475755	-0.18753
SRSF6	419116	NC_006107.5	119215	123854	-	protein_coding	0.0471787	0.0144091	-0.607861	0.910678	0.0695608	-0.216996	0.439581	0.0122386	-0.255644	0.0705025	0.0149271	0.244613	1.23396e-05	1.15866e-06	0.884616	0.0344334	0.00780504	0.585336
SF3A2	420077	NC_006115.5	2112947	2118133	-	protein_coding	0.509242	0.331869	0.288244	1	0.640674	0.0970262	0.641387	0.0425131	-0.238226	0.0822485	0.0181734	0.280108	0.00131713	0.000255203	-0.787898	0.762169	0.565773	-0.163027
DAZAP1	427266	NC_006115.5	3273638	3298764	+	protein_coding	0.00741202	0.00141843	0.778724	1	0.524119	0.0677916	1	0.905692	-0.00982385	0.337063	0.132472	0.111692	0.677668	0.513259	0.122033	0.149034	0.0551274	0.428894
SNRPD1	776411	NC_006089.5	42767073	42772128	-	protein_coding	0.0457272	0.013779	0.550526	1	0.728034	0.0402794	0.990016	0.324171	0.0855924	0.0633247	0.0129539	0.209084	0.609183	0.450519	-0.135553	0.365249	0.191426	-0.283882
LSM10	419621	NC_006110.5	4182931	4183993	+	protein_coding	0.167772	0.0745834	0.557145	1	0.849595	0.0406069	0.91696	0.229654	0.184577	0.897135	0.609096	-0.0846591	0.213158	0.118905	0.374072	0.0242346	0.00490731	-0.886075
RPS20	430990	NC_006089.5	111204399	111207058	-	protein_coding	0.0866074	0.0317974	-0.536156	0.736934	0.0178349	0.253361	0.697321	0.0571768	0.188429	0.174892	0.0513729	0.182467	0.217194	0.121833	0.32773	0.509413	0.320234	-0.255635
TNPO1	427218	NC_006127.5	25031377	25112305	-	protein_coding	1.00653e-09	4.51718e-11	-2.76943	1	0.851246	-0.0210342	1	0.489756	-0.0642635	1	0.926078	0.00865882	3.96752e-10	1.37485e-11	1.56515	0.261129	0.120986	0.383346
GTSF1	771059	NC_006114.5	3444216	3455474	+	protein_coding	1	0.968813	-0.0120894	1	0.606264	0.101197	1	0.880939	-0.0201719	0.267844	0.0921385	0.248198	0.000269272	3.9743e-05	0.98369	0.0985181	0.0317489	-0.654512
RBM22	416270	NC_006100.5	13782579	13789680	+	protein_coding	0.448688	0.277063	0.224254	1	0.27556	0.111738	0.91696	0.248052	0.0887954	1	0.806701	0.0182216	0.732748	0.568779	0.0994854	0.648445	0.448547	0.164619
ACTL9	428337	NC_006115.5	1962622	1964270	-	protein_coding	1	1	0	1	1	-5.12548e-15	1	1	0	1	1	0	0.0385768	0.0144423	4.02194	0.0578134	0.0154455	-3.99348
ISY1	415968	NC_006099.5	5462896	5473002	+	protein_coding	0.17971	0.0826189	0.380306	0.984507	0.11053	0.206913	1	0.407126	0.091978	0.0938514	0.021592	0.193722	0.875999	0.718675	0.0865078	0.0817211	0.0244277	0.65317
CDC5L	422052	NC_006090.5	108852865	108884617	+	protein_coding	0.176586	0.0803666	0.408391	1	0.580539	0.0639252	1	0.843907	-0.0173126	0.78812	0.494916	-0.0564861	0.472425	0.329352	-0.170216	0.823519	0.639298	-0.106153
ACRL	769176	NC_006088.5	403221	405031	-	protein_coding	0.351807	0.20081	-2.08245	1	1	-5.12548e-15	1	1	0	1	1	0	1	1	0	0.426545	0.245008	1.89254
ACR	426864	NC_006088.5	392565	395064	-	protein_coding	0.824636	0.612485	-0.432564	0.736905	0.0167593	-2.65863	0.805055	0.0861494	2.31034	0.312576	0.114246	1.56754	0.726771	0.562154	0.409445	0.423613	0.23457	0.656147
SNW1	423381	NC_006092.5	39567119	39584194	-	protein_coding	0.0385738	0.0111342	0.554797	1	0.818593	-0.0249961	1	0.499946	0.0521966	0.0217244	0.00342227	0.210209	0.929956	0.777491	0.0545078	0.681217	0.480778	0.163415
TDRD5	424421	NC_006095.5	6501460	6515730	-	protein_coding	0.0414108	0.0121623	0.878482	1	0.53176	-0.10189	0.693364	0.0551127	0.249175	0.327144	0.127287	-0.160789	0.000100766	1.2774e-05	-1.06541	3.09205e-05	9.42183e-07	-2.05797
RNF17	418961	NC_006088.5	180634724	180677573	-	protein_coding	1	0.846915	-0.065447	1	0.220939	-0.266156	1	0.738254	0.0595922	0.209737	0.0666317	0.369268	0.922784	0.769661	0.0873557	0.359228	0.187021	-0.54672
TEKT3	417326	NC_006105.5	2262969	2307566	+	protein_coding	0.351807	0.20081	-2.08245	0.746912	0.0320856	3.58137	0.91696	0.2448	1.57589	0.973902	0.701304	0.400716	0.913152	0.759586	-0.266226	0.711208	0.510955	0.501604
NR6A1	772325	NC_006104.5	9747810	9813125	-	protein_coding	0.261389	0.133317	0.395231	1	0.622024	-0.0736324	1	0.442217	-0.0813564	0.172266	0.0504731	-0.21201	3.4424e-05	3.70834e-06	0.963721	4.54925e-05	1.57455e-06	1.16152
MOS	428537	NC_006089.5	111223762	111224811	-	protein_coding	0.0453613	0.0136477	0.922823	1	0.570579	0.0802902	0.678829	0.0501281	0.224732	0.705425	0.417344	-0.0879713	4.38e-06	3.63e-07	-1.22312	6.92e-07	6.13e-09	-2.61429
SUPT20H	418896	NC_006088.5	173654548	173691649	+	protein_coding	0.032545	0.00898984	0.565485	1	0.678858	0.0437453	1	0.86566	-0.0135665	0.856369	0.563018	-0.0445502	0.180503	0.0947892	-0.299115	0.150558	0.0559123	-0.509606
NAA38	426258	NC_006106.5	79832	86570	+	protein_coding	0.0990962	0.038036	0.588001	1	0.335397	-0.182052	1	0.470077	0.107457	0.985132	0.71609	0.0421148	0.00560833	0.00142286	-0.61942	0.00570769	0.000787838	-0.979598
FUT4	428092	NC_006088.5	186918010	186919080	-	protein_coding	0.124535	0.051043	0.832601	1	0.797217	0.0525003	1	0.453077	-0.103644	0.105284	0.0252423	-0.386959	0.0143478	0.00442005	-1.17912	0.126329	0.0442052	-0.976746
SF3B3	415680	NC_006098.5	1722530	1751092	-	protein_coding	0.212246	0.10287	0.420851	1	0.75747	0.0349854	0.956201	0.293218	-0.0848896	0.0173507	0.00256805	-0.234268	0.290569	0.173158	-0.256128	0.535928	0.343225	0.216519
HOXB4	396230	NC_006114.5	6243524	6248818	+	protein_coding	0.896141	0.679953	0.347206	1	0.689309	0.238106	0.314169	0.00509435	1.00666	5.10159e-05	2.94588e-06	1.61143	0.904828	0.750789	-0.145554	0.0831224	0.0250323	-1.15888
RAN	396193	NC_006102.5	3483355	3487600	-	protein_coding	0.005135	0.000908416	-1.00342	1	0.226288	0.128599	1	0.371263	0.0689974	0.0288005	0.0048434	0.230733	0.00013864	1.84651e-05	1.13249	0.0692602	0.0196243	0.65884
WDR31	417271	NC_006104.5	1828759	1835818	+	protein_coding	0.00556007	0.00100035	-1.5245	1	0.267234	0.41238	0.988905	0.323156	-0.325138	0.965925	0.692911	0.14285	0.160148	0.0820963	0.611434	0.989687	0.847303	-0.0844864
RACK1	417044	NC_006103.5	2526354	2529817	-	protein_coding	0.0250077	0.00641498	-0.837019	0.746912	0.0345931	0.228119	0.828541	0.113647	0.134992	0.629592	0.350407	0.0756238	0.50417	0.356451	0.22671	0.0987279	0.0318289	0.56132
EIF4E1B	107054521	NC_006100.5	11054830	11057017	-	protein_coding	0.706548	0.500953	0.313236	0.769134	0.03853	0.523047	0.734541	0.0678411	0.303078	1	0.930909	-0.0145085	0.0735198	0.0316293	-0.647746	0.00459268	0.000592481	-1.43256
SRSF7	426265	NC_006090.5	16639934	16647014	+	protein_coding	0.732415	0.525008	-0.129755	1	0.468672	0.0784519	0.964975	0.302325	0.0840052	0.635965	0.356397	0.0896735	0.00387293	0.000913956	0.642528	0.102825	0.0335413	-0.511723
SRSF3	419815	NC_006113.5	1584209	1590145	+	protein_coding	0.346143	0.191357	-0.331144	0.746912	0.0200356	0.344877	0.964975	0.301919	0.100811	0.0315081	0.00540833	0.282963	0.49222	0.346168	0.276276	0.391892	0.210733	0.372089
RBM44	107049003	NC_006094.5	4695615	4703589	-	protein_coding	0.584082	0.392418	0.374452	1	0.726982	-0.122983	0.588767	0.0337235	0.552576	0.847597	0.553531	0.140273	0.0420687	0.0161036	0.85849	0.0621128	0.0169052	-1.33506
RPS6	396148	NC_006127.5	33736418	33740876	-	protein_coding	0.000153417	1.75622e-05	-1.81318	0.881994	0.0513407	-0.264786	0.513889	0.0184246	0.258601	5.07332e-06	2.19702e-07	0.449016	2.11577e-05	2.13118e-06	1.33167	0.117441	0.0400935	0.666938
DZIP1L	424872	NC_006096.5	4283613	4292042	+	protein_coding	0.78413	0.573732	-0.489459	1	0.850348	0.114246	1	0.437313	-0.503147	0.425149	0.182581	-1.22409	0.0026892	0.000595645	2.52528	0.886005	0.714908	0.201538
							Green shade = significant at FDR-adjusted P<0.05
									Green arrow = upregulated (logFC >1)
									Red arrow = downregulated (logFC <-1)
									Yellow arrow = no change

## Sheet: Table S5
Table S5. Exon-intron specific primers used for the RT-qPCR analysis of DAZL and candidate interacting genes
Gene symbol	Gene ID	Transcript ID	Forward primer (5'-3')	Reverse primer (5'-3')	Forward-Reverse primer location	Product size (bp)
DAZL	374054	NM_204218	CCATTCGTCAACAACCTGCC	TCCAGGAAAATCTCTTTTGTTTGT	Exon2-intron2	256bp
TDRD5	424421	XM_025153194	CGGACGTTCCAGTACACACA	TTACCTGCTGCCTGCAATGA	Exon2-intron2	479bp
MAEL	418446	XM_004938325	GTACCGGCTGGTGTGACTAC	GGGGATGCAGAGGAGCATTT	Exon4-intron4	286bp
PIWIL1	416804	XM_015275259	TTCGTCTCACATCTCGACCC	AGAAGGTCCAAGCAGAAAGACA	Exon9-intron9	452bp
DDX4	395447	NM_204708	GCTATGGAGGAGGACTGGGA	CTCTCTGTACAGCCCTTGCC	Exon2-intron2	311bp
SNRPG	771344	NM_001302092	ATGGACAAGAAGCTGTCACG	GTCAGCTCAAAGGACAGCG	Exon2-intron2	200bp
TDRKH	425667	XM_015280019	CCTCTACATCGTGTACCGGC	GGGTTGGGAGGCGGC	Exon1-intron1	238bp
NANOS1	100857342	XM_025151916	ACACCATCAAGTACTGCCCG	ACTCGCCGTGAATCCCATTT	Exon1-intron1	206bp
DND1	425270	XM_015293536	CGACCTCCTTACTCCCTCCT	CACACGGATGTGGTGTCAGA	Exon1-intron1	221bp
GAPDH	374193	NM_204305	GCAGATGCAGGTGCTGAGTA	TCAGCTGAGGGAGCTGAGAT	Exon5-exon6	119bp
